# Supplementary material for: Depression, anxiety, and smartphone addiction in university students- A cross sectional study
Source: PLoS One. 2017 Aug 4;12(8):e0182239. doi: 10.1371/journal.pone.0182239 (PMC5544206; doi:10.1371/journal.pone.0182239)
Supplement: S1 Dataset — (XLS) [file pone.0182239.s001.xls]

## Sheet: S1 Dataset
ID	AGE	Gender	Faculty	Class	WrkHrs_Wk	sty_prsnt	Prsnlty_type	Smoking	Alcohol_drnk	Rlgn_Prctces	AgeStrt_useSmrtPhne	HrsSmrtPhnUse_Wkday	CallFamMem	CallFrnds	Txtng	Entertainment	RdNews	OthRsns	Study_Purposes	ExcessveSmrtPhn_Use	TnseStp_Smrtphn_Use	hook_smrtPhn	Rstlss_NoSmrtphn	Vig_SmrtPhnUse	SmrtPhnUse_MreTmeMny	SlptLss4HrsMreTh1_SmrtPhnUse	SameTmeIntrnt_Ngtv_Relations	UpstStp_SmrtPhnUse	RcntSigIncTime_SmrtPhnUseWk	FailCntrlImplse_smrtphnUse	FavorSmrtPhn_SpndTimefrnds	PainBckEye_ExcSmrtPhnUse	FrstThghtSmrtphnUse_WakeUp	NgtveSchlJob_SmrtPhnUse	MissStp_SmrtPhnUse	DcreasdFmlyIntrction_SmrtPhnUse	DcreasdHobbies_SmrtPhnUse	UrgeSmrtPhnUse_OnceStpUse	LifeJoylss_NoSmrtPhn	NgtvePhysHlthEffcts_SmrtPhnUse	Spnd_LsstimeSmrtPhn_EffortsUselss	DcreasdSlpTimeQulty_SmrtPhnUse	IncrsdTimeSmrtPhnUse_SameSatsfction	CannotHveMeal_NosmrtPhn	TiredDaytime_latenightSmrtPhnUse	Compulsive_Behavior	Functional_Impairment	Withdrawal	Tolerance
1	20	1	2	2	2	1	0	0	0	.	14	1	1	1	1	1	0	0	.	3	1	3	4	3	3	1	3	2	3	3	1	3	4	2	.	.	.	.	.	.	.	.	.	.	.	.	.	.	9
2	20	0	3	1	0	1	0	0	0	.	14	1	1	1	1	1	1	1	.	2	2	2	2	2	2	2	2	2	2	2	2	2	2	2	2	2	2	2	2	2	2	2	2	2	2	18	16	12	6
3	.	0	3	2	3	1	1	0	1	.	.	1	0	1	0	0	0	0	.	1	3	2	3	2	2	3	2	2	3	2	2	3	2	3	3	2	.	.	.	.	.	3	2	2	3	.	21	.	6
4	23	0	3	3	0	1	0	1	1	.	15	0	1	1	1	1	0	0	.	2	2	2	2	2	2	2	2	2	2	1	2	2	4	2	2	2	2	2	1	4	3	3	1	2	3	19	17	14	6
5	19	1	2	1	1	1	0	1	0	.	12	1	1	1	1	1	1	0	.	3	1	3	1	2	1	1	3	1	3	3	1	1	1	1	1	3	.	.	.	.	.	.	.	.	.	.	.	.	9
6	20	0	2	1	1	1	0	1	1	.	15	1	1	1	1	1	1	1	.	3	2	3	4	2	3	4	3	3	3	3	3	3	2	3	4	.	3	3	3	3	2	3	2	3	3	25	.	18	9
7	22	1	3	3	3	3	0	0	0	.	18	1	1	1	1	1	0	0	.	1	1	3	1	2	2	1	3	1	3	3	.	.	.	.	.	.	.	.	.	.	.	.	.	.	.	.	.	.	7
8	19	0	6	1	1	1	1	0	1	.	13	1	1	1	1	1	1	1	.	3	3	3	4	2	3	2	3	3	2	3	2	2	3	2	2	3	3	3	3	3	3	3	3	3	3	26	20	18	8
9	21	0	2	2	1	1	0	0	1	.	15	0	1	1	1	0	0	0	.	1	1	2	2	2	1	2	2	.	2	2	2	1	3	3	2	2	1	1	1	2	2	1	2	1	1	.	14	10	5
10	20	0	3	1	0	1	0	1	1	.	15	1	0	0	1	1	1	0	.	2	3	2	2	3	2	2	2	1	2	2	.	2	.	.	.	.	.	.	.	.	.	.	.	.	.	.	.	.	6
11	19	1	2	1	1	1	0	0	0	.	14	1	1	1	1	1	1	0	.	3	2	3	2	3	2	2	2	2	2	2	2	2	2	2	2	3	2	3	1	3	.	.	.	.	.	.	.	.	8
12	18	1	2	2	0	1	0	0	0	.	15	1	1	0	1	1	0	0	.	3	2	3	3	3	2	1	.	.	.	.	.	.	.	.	.	.	.	.	.	.	.	.	.	.	.	.	.	.	.
13	22	1	4	1	1	1	0	1	1	.	13	1	1	1	1	1	1	0	.	3	1	3	1	.	1	1	2	2	2	.	.	.	.	.	.	.	.	.	.	.	.	.	.	.	.	.	.	.	8
14	18	1	1	1	0	1	0	0	0	.	12	1	0	0	1	0	0	0	.	3	2	3	3	3	2	3	.	.	.	.	.	.	.	.	.	.	.	.	.	.	.	.	.	.	.	.	.	.	.
15	19	1	2	1	1	1	0	0	1	.	12	1	1	1	1	1	1	1	.	3	2	3	3	2	2	1	2	2	2	2	1	1	3	2	.	.	.	.	.	.	.	.	.	.	.	.	.	.	8
16	20	0	2	1	1	1	0	1	0	.	14	1	0	0	1	1	1	0	.	1	1	.	1	1	.	.	.	.	.	.	.	.	.	.	.	.	.	.	.	.	.	.	.	.	.	.	.	.	.
17	21	0	2	2	3	1	0	0	1	.	14	0	0	0	0	1	0	0	.	2	3	2	2	2	3	3	3	2	3	3	4	3	3	3	.	.	3	.	.	.	.	.	.	.	.	.	.	.	7
18	22	0	4	2	3	1	0	0	1	.	15	1	1	1	1	1	0	0	.	3	2	2	2	3	2	1	1	3	3	2	2	2	3	1	3	2	2	2	3	.	.	.	.	.	.	.	.	.	8
19	20	0	3	1	0	1	1	1	1	.	14	1	1	1	1	1	0	0	.	2	2	3	2	.	.	.	.	.	.	.	.	.	.	.	.	.	.	.	.	.	.	.	.	.	.	.	.	.	.
20	20	.	3	2	1	1	1	0	1	.	15	1	1	1	1	1	1	0	.	1	2	1	3	1	3	1	2	1	1	3	1	1	3	2	1	3	1	1	2	3	3	2	3	1	1	19	14	11	3
21	20	1	4	2	1	1	0	0	1	.	17	1	1	1	1	1	1	0	.	1	1	2	1	2	1	1	1	1	3	2	1	3	3	1	1	1	1	1	1	1	1	1	1	1	1	11	10	8	6
22	23	0	3	3	3	1	0	0	0	.	19	0	1	0	1	1	0	0	.	2	1	2	2	2	1	1	1	1	1	1	.	2	1	1	1	1	1	1	1	1	.	.	.	.	.	.	.	.	5
23	18	1	3	1	0	4	0	0	0	.	14	0	1	1	1	1	0	0	.	3	3	3	3	3	3	3	3	3	3	3	3	3	3	3	3	3	3	3	3	3	3	3	3	3	3	27	24	18	9
24	21	.	2	3	0	1	0	.	1	.	17	1	1	1	1	1	0	1	.	3	3	3	3	3	3	3	3	3	3	3	3	3	3	3	3	3	3	3	3	3	3	3	3	3	3	27	24	18	9
25	.	0	2	1	2	2	1	0	1	.	.	1	1	1	1	1	0	0	.	2	3	2	2	1	1	3	3	2	3	2	2	1	4	4	4	3	3	3	3	3	3	3	3	2	3	21	22	18	7
26	22	0	2	3	0	1	0	1	1	.	17	1	1	1	1	1	1	0	.	2	1	2	1	1	2	2	1	1	2	2	1	1	1	.	.	.	.	.	.	.	.	.	.	.	.	.	.	.	6
27	18	1	2	1	0	1	1	0	0	.	15	1	1	1	1	1	0	0	.	2	1	2	1	2	2	1	2	2	2	1	2	1	3	2	2	2	2	2	2	.	2	2	2	2	2	.	14	11	6
28	23	0	3	3	3	1	1	0	1	.	14	0	1	0	1	1	0	0	.	3	1	2	2	2	2	2	3	2	2	2	1	2	2	2	2	2	2	2	2	2	2	2	2	2	2	19	15	11	7
29	18	0	6	1	1	1	0	0	1	.	12	1	0	0	0	0	1	0	.	2	1	2	1	3	2	2	2	2	3	3	3	3	.	2	3	2	3	2	3	2	3	2	3	.	.	23	.	.	7
30	20	1	2	1	2	1	0	0	0	.	14	1	1	1	1	0	0	0	.	4	1	2	1	1	2	1	2	1	1	1	1	1	1	2	2	2	1	2	2	1	2	1	1	3	2	13	11	10	7
31	20	1	1	2	0	1	0	0	1	.	15	1	1	1	1	1	1	1	.	2	4	2	2	2	2	.	.	.	.	.	.	.	.	.	.	.	.	.	.	.	.	.	.	.	.	.	.	.	.
32	22	1	2	3	0	3	1	0	0	.	18	1	0	0	1	0	0	0	.	3	1	1	1	2	2	2	2	2	3	2	2	1	1	1	2	2	1	1	2	2	2	1	.	.	.	17	.	.	7
33	20	.	2	1	2	4	0	1	1	.	13	1	1	0	1	0	0	1	.	3	3	3	3	3	3	2	2	3	3	3	2	3	2	2	3	.	3	3	3	3	2	2	1	1	2	25	.	15	9
34	20	0	3	3	1	1	0	0	1	.	15	0	1	0	0	0	0	0	.	1	3	2	3	2	3	3	2	3	3	2	3	2	3	2	2	3	2	2	3	3	2	3	3	2	2	22	21	15	6
35	21	1	4	1	0	1	0	0	1	.	18	1	1	1	1	1	1	0	.	2	2	2	2	1	1	1	1	1	2	1	1	2	2	1	1	1	1	1	1	1	2	2	1	1	2	10	11	9	6
36	18	0	2	1	0	1	0	0	0	.	15	1	1	1	1	1	1	1	.	2	3	3	3	3	3	3	3	3	3	3	3	3	3	3	3	3	3	3	3	3	3	3	3	3	3	27	24	18	8
37	21	1	1	2	3	1	1	0	1	.	15	1	0	0	1	0	0	0	.	1	4	2	4	3	2	2	2	2	.	.	2	2	4	4	4	2	3	4	2	2	2	2	2	2	1	.	17	22	.
38	24	1	2	2	0	1	0	1	1	.	.	1	1	1	1	1	1	1	.	3	2	2	2	.	.	1	2	.	.	.	.	.	.	.	.	.	.	.	.	.	.	.	.	.	.	.	.	.	.
39	20	1	4	1	1	1	0	0	0	.	14	1	1	0	1	1	0	0	.	1	3	1	3	1	1	1	4	3	1	1	2	.	2	3	2	2	2	3	2	2	3	2	2	3	3	19	.	16	3
40	19	0	4	1	1	.	0	1	1	.	8	1	1	1	1	1	1	0	.	2	3	3	4	1	3	1	1	3	2	1	1	1	4	2	3	1	3	2	2	3	4	2	1	1	1	21	10	17	7
41	20	1	4	2	1	1	1	1	1	.	16	1	1	1	1	1	0	1	.	2	2	3	3	3	3	2	2	2	2	.	.	.	.	.	.	.	.	.	.	.	.	.	.	.	.	.	.	.	7
42	22	0	3	2	1	1	1	0	1	.	15	0	0	0	1	1	1	0	.	2	2	3	2	2	2	2	2	2	2	2	2	2	2	2	2	2	2	2	.	.	.	.	.	.	.	.	.	.	7
43	19	0	2	1	1	1	0	0	1	.	12	0	1	1	1	1	0	0	.	1	1	1	1	1	1	1	1	1	1	1	1	3	1	1	1	1	1	1	.	.	.	.	.	.	.	.	.	.	3
44	19	0	3	1	0	1	0	0	0	.	16	0	1	0	0	0	0	0	.	3	1	1	.	.	.	.	.	.	.	.	.	.	.	.	.	.	.	.	.	.	.	.	.	.	.	.	.	.	.
45	19	1	4	2	2	1	0	0	1	.	15	1	0	1	0	0	0	0	.	4	3	2	1	3	3	3	3	3	3	3	3	3	3	2	2	3	2	.	.	.	.	.	.	.	.	.	.	.	9
46	25	1	4	1	0	1	1	0	0	.	18	0	0	1	1	0	1	0	.	1	1	2	1	1	1	1	1	1	1	.	.	.	.	.	.	.	.	.	.	.	.	.	.	.	.	.	.	.	4
47	21	0	3	2	0	1	0	0	0	.	18	0	0	0	0	0	1	0	.	1	1	1	1	1	1	1	1	1	1	1	1	1	1	1	1	1	1	1	2	1	1	1	1	1	1	10	8	6	3
48	20	1	1	1	2	1	0	0	1	.	14	1	1	1	1	1	0	0	.	2	2	2	2	2	2	3	3	2	2	2	2	3	3	2	2	2	3	2	3	2	2	3	.	.	.	21	.	.	6
49	22	1	2	3	2	1	1	0	0	.	15	1	1	1	1	1	1	0	.	2	2	3	2	2	1	2	2	1	2	2	2	1	2	1	2	1	1	1	2	3	2	1	1	2	2	16	11	11	7
50	21	0	3	2	1	1	0	0	1	.	16	1	0	0	1	1	0	0	.	4	1	3	1	1	1	2	1	1	3	2	1	1	2	1	.	.	.	.	.	.	.	.	.	.	.	.	.	.	10
51	21	0	3	2	3	1	0	0	1	.	12	1	1	1	1	1	1	0	.	3	3	3	2	2	2	3	3	.	3	2	1	3	3	2	3	.	.	.	.	.	.	.	.	.	.	.	.	.	9
52	20	0	6	1	1	4	0	1	1	.	15	1	1	1	1	1	1	1	.	3	1	2	1	2	2	2	2	1	2	1	1	1	2	3	2	2	2	2	2	2	2	2	2	2	2	16	15	10	7
53	22	1	4	3	3	1	0	1	1	.	13	1	1	1	1	1	1	1	.	3	4	3	3	2	2	1	1	1	2	2	1	1	.	.	.	.	.	.	.	.	.	.	.	.	.	.	.	.	8
54	19	1	2	1	0	1	0	0	0	.	13	1	1	1	1	1	1	0	.	4	2	3	1	2	2	4	2	1	3	3	.	.	.	.	.	.	.	.	.	.	3	.	1	1	4	.	.	.	10
55	22	0	3	1	2	1	0	0	0	.	16	1	0	0	0	1	0	0	.	1	1	.	1	.	.	.	.	.	.	.	.	.	.	.	.	.	.	.	.	.	.	.	.	.	.	.	.	.	.
56	18	0	6	1	1	1	1	0	1	.	15	1	0	0	1	0	0	0	.	3	2	3	2	2	3	3	2	2	3	2	2	3	3	3	3	3	2	3	2	3	3	2	3	3	3	21	22	16	9
57	22	1	4	3	2	1	1	0	1	.	20	1	1	1	1	1	0	0	.	3	1	2	2	1	3	3	2	.	.	.	.	.	.	.	.	.	.	.	.	.	.	.	.	.	.	.	.	.	.
58	18	1	3	1	0	1	0	0	0	.	15	1	0	0	1	0	0	0	.	1	1	.	1	1	1	4	1	1	1	1	.	1	3	3	1	2	1	3	1	1	1	1	1	1	3	9	.	10	.
59	18	0	4	3	0	4	0	1	0	.	14	1	1	1	1	1	1	0	.	3	3	3	3	3	3	3	3	2	2	3	3	3	3	3	3	3	3	3	3	3	3	3	3	3	3	26	24	18	8
60	20	0	6	1	2	4	.	0	0	.	15	1	1	1	1	1	1	0	.	2	2	3	3	3	3	3	3	3	3	3	3	3	3	3	3	3	3	3	3	3	3	3	3	3	3	27	24	17	8
61	22	0	2	3	2	1	0	1	1	.	15		1	1	1	1	1	0	.	2	1	2	1	1	1	1	1	1	2	3	1	3	3	3	2	3	2	3	2	3	2	3	2	3	2	16	18	13	6
62	20	0	2	1	1	1	0	1	1	.	15	1	0	0	0	0	0	1	.	4	4	3	3	3	2	3	3	2	3	2	3	3	3	4	3	3	3	2	4	3	3	3	3	1	3	25	25	16	10
63	20	0	3	2	1	3	0	1	1	.	14	1	1	1	1	1	1	1	.	4	3	3	3	3	3	4	4	3	.	3	3	2	3	.	3	3	3	.	2	.	3	.	3	2	3	.	.	.	.
64	20	0	2	1	2	1	0	1	0	.	14	0	1	1	1	1	1	1	.	2	2	2	2	3	3	3	2	2	3	3	2	3	3	2	2	1	2	3	1	3	2	2	1	1	3	21	17	13	7
65	26	0	3	3	0	2	1	1	1	.	21	1	0	0	0	0	1	0	.	2	3	3	1	3	2	3	2	3	2	2	4	3	2	2	2	1	2	2	3	3	4	4	2	3	2	24	21	13	7
66	.	0	4	3	0	1	1	0	1	.	14	1	0	0	0	1	0	0	.	1	1	3	2	2	2	4	4	2	3	3	2	4	4	4	3	3	3	2	3	1	2	3	2	3	3	22	25	15	7
67	23	0	6	1	0	1	0	0	0	.	19	0	0	0	1	0	0	0	.	1	1	1	1	1	1	1	1	1	1	1	1	1	1	1	1	1	1	1	1	1	1	1	1	1	1	9	8	6	3
68	22	1	2	3	0	1	0	0	1	.	14	1	1	1	1	0	0	1	.	2	1	2	1	2	1	1	1	1	1	1	1	2	1	2	1	1	1	1	1	1	1	1	1	1	1	10	10	6	5
69	20	1	3	1	2	1	0	0	1	.	16	1	1	1	1	1	0	0	.	4	3	3	2	3	2	1	1	3	1	3	1	1	4	1	1	3	1	2	2	1	1	1	2	1	1	17	11	13	8
70	22	1	4	3	0	1	0	0	1	.	13	1	1	1	1	1	0	0	.	1	1	1	3	3	2	3	1	2	3	3	3	3	3	.	.	.	.	.	.	.	.	.	.	.	.	.	.	.	5
71	20	1	3	2	0	1	0	0	0	.	16	1	1	1	1	1	1	0	.	2	1	2	1	3	1	1	1	2	2	2	1	1	.	.	.	.	.	.	.	.	.	.	.	.	.	.	.	.	6
72	20	1	4	1	1	1	0	0	0	.	.	1	1	1	1	1	0	1	.	3	2	3	2	2	3	3	2	2	3	3	2	3	3	2	3	2	1	3	2	2	3	.	2	1	3	20	.	14	9
73	22	0	4	3	0	1	0	1	1	.	18	1	0	0	1	0	0	0	.	2	2	3	2	2	2	2	2	2	2	2	2	2	2	2	2	2	2	2	2	2	2	2	2	2	2	18	16	12	7
74	18	1	2	1	1	1	0	0	1	.	15	1	0	0	1	1	1	0	.	3	3	2	3	1	2	2	3	3	3	2	1	4	2	1	2	2	1	4	2	2	2	1	2	1	2	18	15	15	8
75	20	0	3	1	0	3	1	1	1	.	14	1	1	1	1	1	0	0	.	3	1	2	3	.	2	.	.	.	.	.	.	.	.	.	.	.	.	.	.	.	.	.	.	.	.	.	.	.	.
76	19	1	4	1	0	1	0	0	0	.	16	0	1	1	1	0	0	0	.	1	1	1	1	1	1	1	1	1	1	1	1	1	1	1	1	1	1	1	1	1	1	1	1	1	1	9	8	6	3
77	20	1	2	2	2	1	1	0	0	.	15	0	1	1	1	1	1	1	.	2	2	2	2	2	2	2	2	2	2	2	2	3	3	3	2	2	2	2	2	4	1	2	2	1	4	19	20	12	6
78	18	1	4	1	1	1	0	0	0	.	13	1	0	0	1	0	0	0	.	2	3	2	2	2	2	2	2	2	2	2	2	2	3	2	2	1	2	.	.	.	.	.	.	.	.	.	.	.	6
79	23	0	2	3	0	1	1	1	1	.	14	0	1	0	1	0	1	0	.	2	1	1	1	1	1	1	1	1	1	1	1	1	1	1	1	1	1	1	1	1	1	1	1	1	1	9	8	6	4
80	20	0	3	2	1	1	0	0	1	.	14	0	1	0	1	1	0	0	.	1	1	1	2	2	1	1	1	1	1	2	1	3	2	2	2	2	2	1	2	2	2	1	2	2	1	15	13	10	3
81	27	0	6	2	1	2	1	0	0	.	23	0	0	0	0	1	0	0	.	1	1	1	1	1	1	1	1	1	1	1	1	1	1	1	1	1	1	1	1	1	1	1	1	1	1	9	8	6	3
82	23	0	2	2	3	1	0	0	0	.	13	1	1	1	1	1	1	1	.	3	2	3	3	3	3	3	3	3	3	3	2	3	3	3	3	2	2	2	3	3	3	3	3	4	4	26	23	17	9
83	.	1	1	2	3	1	1	0	1	.	17	1	1	0	1	1	1	0	.	2	1	2	3	2	2	1	1	1	3	2	.	1	4	2	2	2	1	1	2	.	1	.	.	.	.	.	.	.	7
84	22	0	3	3	0	1	0	0	1	.	17	1	1	1	1	0	1	0	.	2	1	1	1	2	2	2	2	1	3	2	.	.	.	.	.	.	.	.	.	.	.	.	.	.	.	.	.	.	6
85	22	0	2	1	3	1	0	0	0	.	19	1	1	1	1	1	0	0	.	2	1	3	1	2	2	3	2	1	3	2	2	1	4	2	1	3	3	2	3	4	1	3	1	1	3	20	18	10	8
86	20	0	3	2	0	1	1	0	0	.	15	0	0	0	0	1	0	0	.	3	2	3	2	2	3	1	2	1	1	2	1	1	1	2	2	1	1	1	1	2	2	2	1	1	1	16	10	9	7
87	21	1	4	2	0	1	0	0	1	.	16	0	1	1	1	1	0	0	.	3	2	3	3	1	2	2	2	3	2	2	2	2	2	2	2	2	2	2	2	2	2	2	2	2	2	18	16	13	8
88	24	0	3	3	3	1	1	1	1	.	18	1	1	1	1	1	1	1	.	1	1	2	1	1	1	1	1	1	1	1	1	3	3	1	1	3	1	2	1	1	2	2	2	2	2	10	15	10	4
89	19	0	1	1	3	4	1	1	1	.	12	1	0	0	1	0	0	0	.	2	3	3	3	2	2	2	.	3	.	.	.	.	.	.	.	.	.	.	.	.	.	.	.	.	.	.	.	.	.
90	23	1	3	3	3	1	0	.	0	.	20	1	1	1	1	1	1	0	.	1	1	1	1	.	1	1	1	1	1	2	1	3	2	1	1	2	2	2	1	1	1	1	1	1	1	.	11	8	3
91	19	0	3	.	2	1	1	0	1	.	15	1	1	1	1	1	0	0	.	2	3	2	3	2	3	2	3	2	3	2	3	2	2	2	3	2	1	3	3	3	3	2	1	2	.	22	.	16	7
92	20	1	4	2	3	1	0	0	1	.	16	1	1	1	1	1	1	0	.	2	2	2	2	2	3	1	2	3	3	3	1	3	3	2	3	2	1	3	2	2	2	2	2	2	3	20	16	15	7
93	.	0	2	2	0	1	1	1	1	.	14	0	1	1	1	1	0	0	.	2	1	2	1	2	1	2	3	2	2	1	.	.	.	.	.	.	.	.	.	.	.	.	.	.	.	.	.	.	6
94	20	1	6	2	2	1	0	0	1	.	12	1	1	1	1	1	0	0	.	3	2	3	1	2	2	3	3	1	2	2	1	3	4	2	2	2	2	2	1	.	.	.	.	.	.	.	.	.	8
95	22	0	3	3	3	1	1	1	1	.	18	0	1	1	1	1	0	0	.	2	2	1	2	2	2	2	2	2	2	3	2	3	1	3	2	3	2	2	2	2	2	2	2	2	3	19	20	11	5
96	21	1	2	3	2	1	1	1	1	.	10	1	1	1	1	1	1	0	.	3	3	3	3	2	3	3	4	4	3	4	3	4	4	2	4	2	1	4	3	3	4	3	4	3	3	28	24	21	9
97	19	0	6	1	1	3	1	0	1	.	14	0	1	1	0	1	0	0	.	1	1	1	1	1	2	1	1	1	2	1	1	1	1	1	1	1	1	1	1	1	1	1	1	1	1	10	8	6	4
98	18	1	1	1	3	1	0	1	0	.	12	1	0	0	1	0	0	0	.	3	3	3	2	2	2	1	3	2	2	2	3	.	4	1	3	2	2	2	2	3	2	2	3	2	1	20	.	16	8
99	23	1	.	1	3	1	1	1	1	.	13	1	1	1	1	1	1	0	.	3	3	3	3	3	2	2	2	2	2	2	2	2	2	2	3	2	2	3	2	2	2	3	2	2	3	19	18	16	8
100	19	1	2	2	0	1	0	0	1	.	15	1	1	1	1	1	1	0	.	3	2	2	3	2	1	2	2	3	2	1	1	3	2	1	2	2	1	2	2	.	2	2	2	.	.	.	.	.	7
101	22	1	4	2	1	1	0	1	0	.	13	1	1	1	1	1	1	0	.	2	1	2	1	2	2	1	2	2	1	1	2	1	4	1	3	2	1	3	2	2	1	1	2	1	1	15	11	13	5
102	22	1	5	3	1	1	0	1	1	.	15	1	1	1	1	1	1	0	.	2	1	1	1	1	1	1	1	1	1	1	1	1	4	1	2	1	1	1	1	1	1	1	1	1	1	9	8	10	4
103	.	0	.	3	2	1	1	1	0	.	16	1	0	0	1	1	1	1	.	3	3	3	.	3	2	1	3	3	3	3	.	4	2	1	1	2	2	.	.	2	.	.	2	1	3	.	.	.	9
104	22	0	3	3	2	1	1	0	1	.	14	1	1	1	1	1	0	1	.	3	1	2	1	2	2	3	3	2	2	2	2	3	1	2	2	3	2	2	.	.	.	.	.	.	.	.	.	.	7
105	21	1	4	1	3	1	0	0	0	.	16	1	0	0	1	0	0	0	.	2	2	2	3	.	3	2	2	2	2	.	.	.	.	.	.	.	.	.	.	.	.	.	.	.	.	.	.	.	6
106	23	0	2	3	1	1	0	1	1	.	18	1	0	1	0	0	1	0	.	3	3	2	3	3	3	2	3	3	3	3	3	3	3	3	3	3	3	3	3	3	3	3	3	2	3	27	23	17	8
107	21	1	1	1	3	1	0	0	0	.	16	1	1	0	0	0	0	0	.	3	2	3	1	1	2	3	3	2	3	2	1	2	3	3	2	3	3	3	3	2	3	3	3	2	3	21	21	13	9
108	25	0	1	3	3	4	1	1	1	.	22	1	1	1	1	1	1	1	.	4	4	4	4	4	2	1	2	3	3	2	3	3	2	2	3	2	3	2	2	2	3	2	3	2	2	23	18	17	11
109	18	1	6	1	0	1	0	0	0	.	16	1	1	1	0	1	0	0	.	1	2	2	3	1	2	1	1	2	1	2	1	4	3	1	3	3	1	1	1	2	3	3	1	1	1	15	15	13	4
110	21	0	1	3	2	1	1	1	1	.	16	1	1	1	1	1	1	1	.	2	.	3	3	3	3	3	3	4	3	3	2	4	.	2	4	3	2	3	2	2	3	3	3	1	3	25	23	.	8
111	23	1	1	3	3	1	0	1	1	.	18	1	1	1	1	1	1	1	.	3	2	2	2	2	3	2	1	3	2	2	2	1	1	1	1	2	1	2	3	2	2	2	.	3	1	19	.	11	7
112	20	0	2	2	3	1	1	1	1	.	16	1	0	0	1	0	0	0	.	3	3	3	1	1	3	1	4	2	1	1	1	4	4	1	3	1	1	.	.	.	.	.	.	.	.	.	.	.	7
113	20	1	4	2	.	1	0	1	1	.	15	1	1	1	1	0	0	0	.	3	3	2	1	1	2	1	2	2	1	1	1	1	2	2	2	2	1	.	.	.	.	.	.	.	.	.	.	.	6
114	22	0	1	1	1	1	0	0	1	.	10	1	0	0	1	0	0	0	.	3	1	2	2	1	1	1	1	1	1	1	1	3	3	1	3	1	1	1	1	1	1	3	1	1	1	9	12	11	6
115	24	1	4	1	1	4	0	1	1	.	17	1	1	0	1	1	1	0	.	1	1	1	1	1	1	1	1	1	1	1	1	1	2	1	1	1	1	1	1	1	1	1	1	1	1	9	8	7	3
116	23	0	6	2	3	1	1	1	1	.	16	1	1	0	1	1	1	1	.	4	3	3	2	3	3	4	3	2	4	3	3	3	4	2	3	3	3	3	3	2	2	3	2	2	3	24	23	17	11
117	25	1	1	2	1	1	0	1	1	.	17	1	0	1	1	1	1	0	.	4	3	4	3	4	4	4	4	3	4	4	2	2	2	2	3	2	2	3	2	2	2	2	2	2	2	27	18	16	12
118	22	1	4	3	0	1	0	0	1	.	17	1	1	1	1	1	1	0	.	3	1	2	1	2	3	4	2	1	2	2	1	1	1	2	2	2	1	2	2	2	1	3	2	1	3	16	18	8	7
119	23	0	2	.	3	1	0	1	1	.	16	1	1	1	1	1	1	0	.	2	1	3	1	3	1	1	3	1	3	1	1	1	1	1	1	1	1	3	1	2	1	2	1	1	1	14	9	8	8
120	.	0	1	1	2	1	0	0	0	.	14	1	1	0	0	0	0	0	.	3	2	3	1	2	3	1	1	1	2	1	2	3	3	2	3	2	3	1	4	2	2	4	2	1	1	19	17	11	8
121	24	1	4	3	3	1	1	0	1	.	19	1	0	0	1	0	0	0	.	3	2	4	2	3	3	3	3	2	3	3	3	3	3	3	3	3	2	3	3	3	3	3	3	3	3	25	24	16	10
122	25	0	4	3	1	1	0	1	1	.	20	1	0	0	0	1	0	0	.	.	1	1	1	2	2	1	2	1	2	2	1	1	2	4	2	3	1	2	1	2	.	1	2	1	2	.	15	9	.
123	18	1	2	1	1	1	0	0	1	.	13	1	1	1	1	1	1	1	.	3	3	2	2	2	2	3	2	2	1	2	1	3	3	3	3	3	2	2	1	2	3	3	3	2	3	18	22	15	6
124	21	1	1	3	1	1	0	0	1	.	17	1	1	1	1	1	1	0	.	4	4	4	4	4	3	2	3	3	3	2	2	3	4	4	3	3	2	3	2	3	3	3	2	2	3	25	22	20	11
125	20	0	4	2	3	1	0	0	0	.	14	1	1	1	1	1	1	0	.	2	1	2	1	2	2	1	3	2	2	1	2	3	3	2	1	3	2	2	2	2	1	2	3	1	3	17	19	9	6
126	21	1	2	2	2	1	0	1	1	.	15	1	1	1	1	1	1	1	.	.	1	2	4	4	4	4	4	4	4	4	4	4	4	4	4	4	4	3	2	2	3	3	2	3	2	31	27	19	.
127	21	0	6	2	3	1	0	1	1	.	15	0	1	0	0	0	0	0	.	1	1	2	2	2	2	2	2	2	2	2	2	2	2	2	2	2	2	2	2	2	2	2	2	2	1	18	15	11	5
128	20	0	3	2	0	1	0	0	0	.	16	1	1	1	1	1	1	0	.	3	2	3	2	3	.	2	2	3	2	1	3	3	3	3	3	2	2	2	2	4	2	3	2	1	2	.	20	13	8
129	20	1	2	3	1	1	0	0	1	.	15	1	1	1	1	1	1	0	.	3	2	2	2	3	2	1	2	2	2	2	2	2	3	2	2	2	2	2	2	2	2	2	2	2	2	19	15	13	7
130	23	1	2	2	1	1	1	0	0	.	17	1	1	1	1	1	1	0	.	4	4	4	3	3	3	3	3	3	3	3	2	3	4	3	3	3	3	3	2	2	3	3	3	1	1	25	21	18	11
131	.	1	4	3	3	4	1	0	0	.	17	1	0	0	1	0	0	0	.	3	3	3	3	3	3	3	3	3	3	3	3	3	3	3	3	3	3	3	3	3	3	3	3	3	3	27	24	18	9
132	22	0	3	2	2	1	1	1	1	.	17	1	1	1	1	0	1	0	.	2	3	2	3	2	1	1	2	2	2	3	1	1	1	.	2	1	1	2	2	1	2	1	1	1	1	16	.	12	6
133	22	0	3	3	2	3	1	1	1	.	14	1	1	1	1	1	1	0	.	3	3	3	4	4	2	3	3	3	3	3	3	3	3	3	3	3	3	3	3	3	3	3	3	1	3	27	24	17	9
134	20	1	1	2	3	1	0	0	0	.	18	1	1	1	1	1	1	1	.	3	1	1	1	1	1	1	3	3	3	1	2	2	2	2	2	2	2	2	2	2	2	2	2	2	2	17	15	10	7
135	19	0	2	1	3	1	1	.	.	.	.	1	1	1	1	1	1	1	.	4	3	3	3	2	2	3	3	3	3	3	3	3	3	3	3	3	.	3	3	3	3	3	3	3	2	.	23	18	10
136	21	1	3	2	0	1	1	0	1	.	9	1	0	0	1	0	0	0	.	2	3	3	4	2	3	3	3	2	3	3	1	1	2	2	2	1	1	2	2	2	2	4	3	1	4	20	19	14	8
137	20	1	3	2	1	1	1	0	0	.	16	1	0	0	1	0	1	0	.	3	3	3	4	4	2	1	3	2	3	3	2	3	3	2	3	2	2	3	2	2	2	3	2	1	2	22	17	17	9
138	23	0	4	2	3	1	0	1	1	.	15	1	1	1	1	1	1	1	.	3	1	2	1	1	1	1	2	2	1	2	2	3	2	1	2	1	1	3	2	3	3	1	1	1	3	17	13	10	6
139	19	1	2	2	3	1	0	0	1	.	16	1	1	1	1	1	0	1	.	3	2	2	1	1	2	2	3	2	2	1	3	4	3	1	3	2	1	3	2	3	2	3	1	1	2	17	18	13	7
140	19	0	3	1	3	1	0	0	1	.	17	1	1	1	1	1	0	0	.	4	3	2	2	3	2	1	4	2	3	1	1	3	4	2	2	3	3	3	2	2	3	3	2	1	3	22	18	15	9
141	23	1	1	2	1	1	0	1	1	.	21	1	1	1	1	1	1	0	.	2	2	2	2	2	2	2	2	2	2	2	2	2	3	2	2	2	2	2	2	1	2	2	2	2	2	17	16	13	6
142	20	1	3	1	2	1	0	0	0	.	19	1	0	0	1	0	0	0	.	3	2	3	2	2	2	2	3	2	2	3	2	2	2	2	3	2	2	3	3	2	2	2	2	2	2	21	16	14	8
143	19	0	.	1	1	1	0	0	1	.	13	1	0	0	0	0	0	1	.	2	1	3	3	4	4	4	2	2	3	1	3	4	4	1	4	1	2	3	4	2	4	1	4	1	3	25	21	16	8
144	21	0	3	2	2	3	0	0	0	.	18	1	1	1	1	1	0	0	.	1	1	3	2	1	1	1	1	1	1	2	1	3	1	1	1	1	1	1	2	3	1	1	1	1	3	13	12	7	5
145	21	0	2	2	3	1	0	0	1	.	15	1	0	0	1	1	1	0	.	3	1	3	1	3	1	4	3	1	4	1	2	4	4	2	1	3	2	1	1	1	1	3	2	1	1	14	21	9	10
146	27	0	5	2	1	1	0	0	1	.	15	1	1	1	1	0	0	0	.	1	2	2	3	2	2	2	2	2	3	2	2	4	2	3	3	3	3	3	2	3	3	3	3	1	1	21	21	14	6
147	23	0	2	3	1	4	0	1	0	.	15	1	1	1	1	0	1	0	.	2	2	3	3	4	3	2	3	2	3	.	2	.	2	3	3	3	3	2	2	3	2	2	3	1	4	.	.	13	8
148	19	1	6	1	0	1	0	0	0	.	15	1	1	1	1	1	0	0	.	4	3	3	2	3	3	3	3	3	3	3	3	3	3	3	3	3	3	3	3	3	3	3	3	3	3	27	24	17	10
149	18	1	4	1	0	1	0	0	0	.	10	1	0	0	1	0	0	0	.	.	2	3	3	4	4	4	2	3	3	3	2	1	4	2	1	2	1	3	4	3	4	2	2	1	2	28	17	14	.
150	21	0	3	2	0	1	0	0	1	.	17	0	0	0	0	1	0	1	.	1	.	1	3	2	1	1	1	2	.	1	1	2	2	.	.	.	.	.	.	.	.	.	.	.	.	.	.	.	.
151	23	0	3	2	3	1	0	1	1	.	21	1	1	1	1	1	0	1	.	1	1	1	1	1	1	1	1	1	1	1	1	1	1	1	1	1	1	1	1	1	1	1	1	1	1	9	8	6	3
152	20	0	1	1	2	1	1	0	0	.	14	1	0	0	1	0	0	0	.	4	3	3	3	3	3	2	3	4	3	3	3	2	3	3	3	3	3	3	3	3	3	2	2	2	3	28	20	17	10
153	21	0	1	.	2	1	0	0	1	.	19	0	1	1	0	0	0	0	.	1	1	1	.	1	1	2	2	2	2	2	2	2	2	2	3	3	3	3	3	3	3	3	4	3	4	20	22	.	4
154	21	0	4	1	3	4	1	0	0	.	14	1	0	0	0	0	0	1	.	1	3	3	3	2	3	4	3	2	3	3	2	4	3	3	3	3	2	2	3	4	2	2	2	2	3	24	23	16	7
155	22	0	2	3	3	1	0	1	1	.	15	1	1	1	1	1	1	0	.	3	2	2	2	2	3	1	2	2	3	2	2	1	3	2	2	2	1	3	3	2	2	2	2	3	2	19	14	15	8
156	21	1	4	2	0	1	0	0	0	.	15	1	1	1	1	1	0	0	.	3	1	3	2	3	2	3	2	2	3	2	2	3	2	3	2	2	2	3	3	2	2	2	1	1	2	20	18	11	9
157	18	1	2	1	3	1	0	0	1	.	15	1	1	1	1	1	1	1	.	3	2	3	2	1	1	3	3	1	2	1	1	3	3	2	3	2	2	3	2	2	2	3	2	2	2	15	18	15	8
158	20	1	1	2	1	4	0	1	1	.	12	1	0	0	0	0	0	1	.	2	2	3	3	3	2	2	3	3	2	2	3	1	1	1	1	1	1	1	1	3	2	2	1	1	1	20	12	9	7
159	19	1	6	1	3	1	1	0	0	.	17	1	1	1	1	1	1	1	.	3	2	2	2	2	1	1	3	1	3	2	2	3	3	3	1	1	2	1	2	2	2	2	2	1	1	17	15	10	8
160	22	0	3	3	0	1	0	0	1	.	18	0	0	1	1	1	1	0	.	3	3	2	3	3	2	2	3	3	2	.	1	3	4	2	3	3	2	2	3	4	2	3	2	1	3	.	19	16	7
161	20	1	1	1	2	3	0	0	1	.	16	1	0	1	1	0	1	0	.	3	2	3	3	3	1	3	1	1	3	4	1	3	4	3	1	3	2	2	2	2	3	1	2	1	3	19	19	13	9
162	22	0	3	1	3	1	0	1	1	.	18	0	0	0	0	0	1	0	.	1	1	1	1	1	1	1	2	1	1	1	1	4	3	1	1	1	1	1	1	1	1	2	1	1	1	10	12	8	3
163	21	0	2	3	3	1	1	1	1	.	18	1	0	0	1	0	0	0	.	3	3	2	3	3	4	4	2	3	3	3	2	2	4	3	3	1	1	2	1	2	3	3	2	3	3	22	20	18	8
164	24	0	2	2	3	1	0	0	1	.	.	1	.	.	.	.	.	.	.	2	1	3	3	3	1	1	2	1	2	2	1	3	1	2	3	3	1	1	2	2	2	2	1	.	2	16	15	.	7
165	22	.	.	1	1	1	1	0	1	.	14	0	1	1	1	1	1	0	.	1	1	1	1	1	1	1	1	1	1	1	1	1	1	1	1	1	1	1	1	1	1	1	1	1	1	9	8	6	3
166	20	0	3	2	3	1	0	0	1	.	15	1	1	1	1	1	0	1	.	2	1	1	1	2	1	1	1	1	2	1	1	1	3	1	3	1	1	1	1	3	1	1	1	1	1	12	8	10	5
167	21	1	3	2	3	1	0	0	0	.	18	1	1	1	1	0	0	0	.	2	1	1	1	3	1	1	1	2	2	2	1	3	3	1	2	3	3	3	2	1	2	1	2	2	3	17	15	12	5
168	18	0	3	1	0	1	0	0	0	.	16	1	1	1	1	1	1	0	.	3	2	3	2	2	3	2	3	1	3	3	3	1	3	3	2	2	2	3	2	2	2	2	2	2	2	20	17	14	9
169	21	0	6	2	3	3	1	0	0	.	18	0	1	1	1	0	1	0	.	3	1	3	3	1	2	1	1	2	2	1	2	1	3	1	2	2	3	1	4	2	2	2	2	1	1	18	12	11	8
170	22	1	4	2	2	1	1	0	0	.	15	1	0	1	0	0	0	0	.	2	2	3	3	3	2	2	2	2	3	2	3	3	3	3	3	2	2	3	2	3	3	3	3	3	3	21	22	17	8
171	21	1	2	1	2	1	0	0	1	.	15	1	0	0	0	0	0	1	.	2	2	2	2	3	2	3	3	2	3	2	2	3	3	3	3	3	2	2	3	2	1	1	1	1	1	20	17	13	7
172	20	1	4	1	2	1	0	1	1	0	15	1	1	0	0	0	0	0	.	4	3	2	2	3	3	3	3	.	2	2	2	2	3	2	2	2	2	3	4	2	2	3	2	2	2	.	18	15	8
173	22	1	1	1	2	1	0	0	0	0	20	0	1	0	0	0	0	0	.	2	1	1	1	1	1	1	1	1	1	1	1	1	1	1	1	1	1	1	1	1	1	1	1	1	1	9	8	6	4
174	20	1	2	3	0	1	0	0	0	3	13.5	0	1	0	0	0	0	0	.	1	1	1	1	1	1	1	1	1	1	1	1	1	2	3	1	1	1	1	1	1	1	1	1	1	1	9	10	7	3
175	19	1	2	1	2	1	0	0	0	.	14	1	0	0	1	0	0	0	.	2	1	3	1	2	3	3	2	2	3	2	1	2	2	2	2	2	2	2	2	2	2	3	2	2	3	19	18	10	8
176	19	1	2	1	2	1	0	0	0	0	15	1	1	0	0	0	0	0	.	2	1	2	2	2	1	1	1	2	2	2	1	1	4	1	2	1	2	3	4	1	2	2	3	1	1	17	11	13	6
177	24	1	1	3	1	1	0	0	1	0	14	1	0	0	1	0	0	0	.	3	4	4	4	3	3	3	2	1	2	.	3	3	2	3	4	3	3	3	4	3	3	3	3	3	3	.	24	20	9
178	24	0	3	3	2	1	0	0	1	3	17	1	1	1	1	1	1	1	.	3	2	3	2	2	3	3	3	2	3	3	2	2	3	2	3	3	2	2	2	3	3	3	2	2	2	23	19	14	9
179	21	0	2	2	3	1	0	0	1	2	16	1	1	1	1	1	0	0	.	3	2	2	2	2	1	1	2	2	3	2	2	2	2	2	1	3	2	2	2	2	2	2	2	1	1	17	15	10	8
180	23	0	3	2	3	1	1	1	1	1	12	0	1	1	1	1	1	1	.	.	1	1	1	1	2	2	2	2	1	1	2	1	1	2	1	1	1	1	1	2	1	2	1	1	1	13	12	6	.
181	20	0	2	1	3	1	0	1	1	3	14	0	1	1	1	1	0	0	.	3	3	2	3	3	2	4	3	3	3	3	3	3	3	3	3	3	3	3	2	3	3	3	3	3	3	25	25	18	8
182	22	1	1	2	0	1	1	0	1	0	16	1	0	0	1	0	0	0	.	4	2	2	3	3	1	4	2	3	3	3	1	3	4	1	.	3	2	3	2	3	2	3	2	3	3	21	20	.	9
183	18	1	2	1	0	1	0	0	0	0	13	1	1	0	1	1	1	0	.	3	3	3	2	3	2	2	2	3	2	3	1	3	3	1	3	2	3	3	2	2	3	3	2	2	3	23	17	16	8
184	21	0	2	2	0	1	1	0	1	0	16	1	1	1	1	1	1	0	.	3	4	4	4	2	4	3	3	3	4	3	3	3	3	3	3	3	3	3	2	3	3	3	3	3	3	26	24	20	11
185	20	0	2	2	1	1	0	0	1	1	16	0	1	1	1	1	1	0	.	3	3	3	3	2	3	2	2	2	2	3	2	3	3	3	3	2	2	2	2	2	2	2	2	3	.	20	.	17	8
186	18	1	1	1	0	1	.	0	1	1	15	1	1	1	1	1	0	0	.	4	3	.	4	3	3	3	4	3	3	3	3	3	4	4	4	4	4	.	3	3	3	3	3	3	3	29	26	.	.
187	24	0	3	3	3	1	.	1	1	0	19	0	1	1	1	1	0	0	.	2	1	2	1	1	1	1	1	1	1	1	1	1	3	1	1	1	1	1	1	2	1	1	1	1	1	10	8	8	5
188	20	0	1	1	3	2	0	1	1	3	17	0	1	1	1	1	1	1	.	2	1	2	2	2	2	3	3	1	2	1	1	2	2	2	3	1	1	1	1	3	2	2	1	1	2	16	14	10	6
189	21	1	1	2	3	1	0	0	0	0	17	1	1	0	0	0	0	0	.	2	1	3	1	3	1	2	.	2	3	3	1	4	2	1	3	1	1	2	1	4	2	2	1	1	1	.	13	10	8
190	22	0	6	3	3	1	1	0	1	3	16	1	1	1	1	1	1	0	.	1	1	1	1	1	1	1	1	1	1	1	1	1	4	1	1	1	1	3	1	4	1	1	1	1	1	12	8	11	3
191	20	0	1	1	1	3	1	0	1	1	16	1	0	0	1	0	0	0	.	3	3	3	3	2	1	2	3	3	3	3	2	2	4	4	4	3	2	2	3	2	3	3	2	3	3	22	21	19	9
192	21	1	2	2	1	1	1	1	0	1	16	1	1	0	0	0	0	0	.	3	3	3	3	2	2	2	3	3	2	3	2	3	2	2	3	3	2	2	3	3	2	2	3	2	3	23	20	15	8
193	20	0	2	2	1	1	1	0	1	0	12	1	0	0	0	1	0	0	.	3	3	3	3	3	3	3	3	3	3	3	3	3	3	3	3	3	3	3	3	3	3	2	3	3	2	27	22	18	9
194	20	1	2	1	0	1	0	1	1	0	12	1	1	1	1	1	1	1	.	3	1	3	1	2	3	2	3	2	3	2	1	3	2	2	1	1	1	2	1	1	1	2	1	1	2	16	14	8	9
195	23	0	3	3	0	3	0	0	0	0	17	1	1	1	1	0	1	0	.	3	3	3	3	3	3	3	3	3	3	3	3	3	3	3	3	3	3	3	3	3	3	3	3	3	3	27	24	18	9
196	20	1	1	2	0	1	0	0	1	0	13	1	1	1	1	1	1	1	.	3	3	4	4	3	3	3	3	3	3	2	2	3	3	2	3	3	2	3	3	3	2	2	2	2	2	24	19	18	10
197	18	1	2	1	0	1	0	0	0	1	13	1	0	0	1	0	0	0	.	3	3	4	3	3	2	1	3	3	2	3	2	3	3	2	3	3	2	3	2	3	2	2	2	1	2	23	17	16	9
198	22	1	3	3	1	1	0	0	0	0	16	1	0	0	1	0	0	0	.	4	3	3	3	2	2	3	2	3	2	2	2	2	4	2	3	2	2	4	3	1	2	2	1	1	2	19	16	18	9
199	18	1	6	2	2	1	1	1	1	1	9	1	0	0	0	0	1	0	.	2	1	3	4	1	1	2	2	3	3	2	2	1	4	1	4	3	2	3	2	4	3	2	3	2	2	20	16	18	8
200	.	1	.	1	.	.	.	.	.	3	.		1	1	1	0	1	0	.	.	.	.	.	.	.	.	.	.	.	.	.	.	.	.	.	.	.	.	.	.	.	.	.	.	.	.	.	.	.
201	25	0	4	3	3	1	1	1	1	3	17	1	1	1	1	1	1	1	.	3	1	3	2	1	4	3	1	1	2	3	1	3	2	3	3	2	1	3	1	3	1	1	1	1	1	16	15	12	8
202	21	1	6	2	2	1	0	0	1	0	16	0	1	1	1	1	1	0	.	3	3	2	3	3	1	1	1	3	2	3	3	2	3	3	2	1	3	3	3	3	3	2	3	1	2	23	17	15	7
203	23	0	4	3	1	1	1	0	1	1	15	1	1	1	0	0	0	0	.	3	1	2	1	1	1	1	2	1	1	1	1	1	1	1	3	1	1	1	1	1	1	1	1	1	1	10	8	8	6
204	18	1	6	1	0	1	0	0	1	1	15	1	0	0	0	1	1	0	.	3	3	3	3	3	2	3	3	3	3	2	1	3	4	2	3	3	4	4	3	4	2	3	2	1	3	26	20	18	9
205	21	0	3	3	3	1	1	1	1	3	15	1	1	1	1	1	0	0	.	3	3	3	4	3	2	3	3	2	2	3	2	4	4	2	3	3	3	3	2	3	3	3	3	2	3	24	23	19	8
206	21	0	6	1	2	1	0	0	0	0	18	1	1	1	1	0	0	0	.	1	1	1	1	1	1	1	4	1	3	1	1	2	2	1	1	1	1	1	2	1	1	1	1	1	1	13	9	7	5
207	22	0	4	3	3	1	1	0	1	0	18	1	0	0	0	1	0	0	.	1	2	3	2	2	3	2	1	2	3	3	3	2	3	3	3	2	2	3	2	3	4	2	3	1	1	22	18	14	7
208	26	0	2	1	3	2	1	1	1	3	15	0	1	0	0	0	0	0	.	1	1	1	1	1	1	1	1	1	1	1	1	1	1	1	1	1	1	1	1	1	1	1	1	1	1	9	8	6	3
209	20	0	2	3	2	1	1	0	1	1	15	0	1	1	1	0	0	0	.	1	1	2	1	2	2	1	1	1	1	2	1	2	3	2	2	1	2	2	1	1	1	2	2	1	2	13	13	10	4
210	20	0	2	2	3	1	0	1	0	1	16	0	0	0	0	1	0	0	.	2	3	3	3	.	3	4	3	3	4	3	3	3	3	3	3	3	3	3	3	3	3	3	3	3	3	.	25	18	9
211	21	1	2	2	0	1	0	0	0	0	14	1	1	1	1	1	1	1	.	2	3	2	2	.	2	1	2	2	1	2	3	3	3	2	3	2	2	3	1	3	2	2	2	2	2	.	17	16	5
212	23	1	1	3	3	2	0	0	0	0	19	1	1	0	0	1	0	0	.	3	3	3	3	.	3	3	.	3	3	3	3	3	3	3	3	3	3	3	3	3	3	3	3	3	3	.	24	18	9
213	21	1	4	2	1	3	0	0	1	4	16	0	1	1	1	0	1	0	.	2	1	2	2	2	2	2	2	2	2	2	2	1	1	2	2	2	2	1	1	2	2	1	1	2	1	17	12	9	6
214	20	1	4	2	3	1	1	0	1	3	14	1	0	0	0	1	0	0	.	4	2	4	3	4	3	1	4	1	4	1	1	1	3	1	3	4	4	2	1	3	2	4	1	1	1	23	14	14	12
215	20	1	1	1	3	1	1	0	1	0	14	1	.	.	.	.	.	.	.	.	.	.	3	.	3	3	.	4	2	2	.	3	4	2	.	4	.	.	3	2	3	.	1	3	3	.	.	.	.
216	25	0	6	2	3	1	0	0	1	3	18	1	1	1	1	1	0	0	.	3	2	3	3	2	2	2	3	3	2	1	1	4	4	3	4	4	3	3	2	3	2	3	3	2	2	21	22	18	8
217	20	1	2	3	0	1	0	0	0	2	15	1	0	0	1	0	0	0	.	3	2	3	3	2	2	1	3	2	3	1	2	2	3	1	2	2	2	2	2	2	2	2	2	2	3	18	15	14	9
218	20	1	4	2	1	.	.	.	.	.	16	0	.	.	.	.	.	.	.	1	2	2	2	2	2	2	2	2	1	1	2	2	1	2	3	1	2	2	1	3	1	2	1	1	2	16	14	11	4
219	20	0	6	1	3	.	.	.	.	.	17	1	.	.	.	.	.	.	.	2	1	1	2	3	2	3	3	2	1	2	1	1	4	1	3	3	1	4	2	1	1	1	1	1	2	17	13	15	4
220	21	0	3	2	1	.	.	.	.	.	14	1	.	.	.	.	.	.	.	4	3	3	2	3	3	1	3	2	2	3	2	4	4	2	3	4	1	3	2	2	3	3	3	1	2	22	21	16	9
221	19	0	6	2	3	.	.	.	.	.	15	1	.	.	.	.	.	.	.	3	2	3	4	3	2	3	2	2	3	3	1	4	4	1	3	2	2	2	1	2	2	3	2	2	2	19	18	17	9
222	23	1	4	3	3	.	.	.	.	.	18.5	1	.	.	.	.	.	.	.	2	2	3	2	3	.	3	2	3	1	2	1	3	3	3	3	3	4	3	2	4	3	3	1	1	2	.	19	14	6
223	19	0	5	1	3	.	.	.	.	.	13	0	.	.	.	.	.	.	.	1	1	1	1	1	1	1	1	1	1	1	1	1	1	1	1	1	1	1	1	1	1	1	1	1	1	9	8	6	3
224	22	1	1	3	3	.	.	.	.	.	17	1	.	.	.	.	.	.	.	3	2	.	3	2	1	1	1	2	2	1	1	1	4	1	3	1	1	3	3	.	1	1	1	1	1	.	8	16	.
225	25	0	3	3	3	.	.	.	.	.	20	0	.	.	.	.	.	.	.	2	1	2	1	2	1	1	3	1	1	1	1	3	1	4	2	3	1	2	4	4	2	2	1	1	1	19	16	8	5
226	22	1	7	3	2	.	.	.	.	.	17	1	.	.	.	.	.	.	.	3	3	3	3	3	3	1	1	2	3	2	2	1	3	1	2	1	1	1	1	1	1	1	2	1	2	15	11	13	9
227	21	1	4	3	0	.	.	.	.	.	17	1	.	.	.	.	.	.	.	3	2	1	1	3	2	1	3	2	1	1	2	2	3	1	1	1	1	1	1	1	1	1	1	1	1	15	10	9	5
228	20	1	4	2	2	.	.	.	.	.	16	1	.	.	.	.	.	.	.	4	4	4	4	4	3	4	3	3	3	3	3	2	4	1	3	3	3	3	2	3	3	3	2	2	2	27	20	20	11
229	23	0	6	2	2	.	.	.	.	.	15	0	.	.	.	.	.	.	.	1	2	1	2	1	1	1	1	1	2	1	1	1	2	2	1	2	1	1	1	1	1	1	1	1	1	9	10	9	4
230	20	0	3	2	2	.	.	.	.	.	17	1	.	.	.	.	.	.	.	3	2	3	2	2	1	1	1	2	1	2	1	2	4	1	2	3	1	4	1	3	2	3	2	1	3	15	16	15	7
231	19	1	7	1	2	.	.	.	.	.	14	1	.	.	.	.	.	.	.	4	3	3	3	2	2	1	3	3	2	3	2	2	4	3	3	3	1	3	3	4	4	3	2	1	1	25	17	17	9
232	21	1	7	3	1	.	.	.	.	.	14	1	.	.	.	.	.	.	.	4	3	3	3	3	2	2	2	2	3	2	2	2	4	1	1	3	2	3	3	3	2	1	2	1	2	21	15	15	10
233	21	1	4	3	2	.	.	.	.	.	10	0	.	.	.	.	.	.	.	1	2	2	1	3	1	2	1	2	2	2	2	1	3	1	2	1	1	1	3	2	1	1	1	1	1	16	10	10	5
234	20	0	2	2	0	.	.	.	.	.	15	1	.	.	.	.	.	.	.	2	2	2	3	2	2	1	3	2	3	2	2	2	2	2	2	2	2	2	3	2	2	2	2	2	1	20	14	13	7
235	18	1	4	1	0	.	.	.	.	.	14	1	.	.	.	.	.	.	.	4	2	3	3	2	2	1	2	2	1	2	1	4	3	1	2	1	3	2	1	2	3	3	1	1	1	19	13	13	8
236	20	0	2	2	1	.	.	.	.	.	16	1	.	.	.	.	.	.	.	3	1	3	1	2	1	1	2	2	3	1	3	2	1	1	2	1	1	2	3	2	3	2	2	3	1	17	13	10	9
237	20	1	4	2	3	.	.	.	.	.	14	1	.	.	.	.	.	.	.	4	4	4	4	3	2	4	1	4	2	3	2	4	4	3	4	4	4	4	4	3	3	3	2	3	3	27	25	23	10
238	20	1	4	2	1	.	.	.	.	.	15	1	.	.	.	.	.	.	.	2	2	3	2	1	2	1	2	3	2	3	1	3	4	3	3	4	2	2	1	3	2	1	1	1	2	19	16	14	7
239	22	0	3	3	3	.	.	.	.	.	14	1	.	.	.	.	.	.	.	3	3	3	3	3	3	3	2	3	2	3	2	2	3	2	3	2	2	3	2	2	3	3	2	2	2	23	18	17	8
240	24	0	6	2	1	.	.	.	.	.	16	1	.	.	.	.	.	.	.	4	2	3	3	3	2	3	2	3	2	2	1	3	3	3	3	3	3	3	2	3	2	3	2	2	2	22	20	16	9
241	19	0	3	1	1	.	.	.	.	.	15	1	.	.	.	.	.	.	.	4	2	3	1	2	2	4	3	1	2	3	2	3	4	3	2	3	1	3	1	1	3	2	2	1	1	17	20	13	9
242	21	0	3	2	3	.	.	.	.	.	17		.	.	.	.	.	.	.	1	2	2	2	2	2	3	2	2	2	2	2	2	3	2	3	2	1	3	2	2	2	3	1	1	3	17	18	14	5
243	24	0	.	3	1	.	.	.	.	.	17	0	.	.	.	.	.	.	.	1	1	1	1	1	1	1	1	1	1	1	1	1	3	1	1	1	1	1	1	1	1	1	1	1	1	9	8	8	3
244	22	1	4	3	3	.	.	.	.	.	16	1	.	.	.	.	.	.	.	4	2	1	3	2	3	1	1	3	1	2	1	1	4	1	1	1	1	1	1	1	1	1	1	1	1	15	8	12	6
245	17	0	2	1	2	.	.	.	.	.	10	1	.	.	.	.	.	.	.	4	3	3	2	2	3	4	2	2	3	3	2	2	4	4	3	4	4	4	1	2	2	3	2	2	2	21	23	18	10
246	19	1	2	1	2	.	.	.	.	.	16	1	.	.	.	.	.	.	.	4	2	4	2	2	4	4	4	2	4	3	3	1	3	3	3	1	2	4	1	4	3	1	1	1	1	25	15	15	12
247	21	1	2	1	0	.	.	.	.	.	15	1	.	.	.	.	.	.	.	4	3	4	3	3	2	1	2	2	1	1	1	3	4	4	3	4	4	4	1	2	3	3	2	1	2	20	20	18	9
248	19	1	3	1	.	.	.	.	.	.	12	1	.	.	.	.	.	.	.	3	2	3	2	.	3	3	4	3	3	3	2	2	4	4	3	1	1	3	1	2	3	3	2	1	2	.	19	15	9
249	25	0	2	3	1	.	.	.	.	.	14	0	.	.	.	.	.	.	.	2	1	1	1	2	1	1	1	1	3	3	1	2	3	1	1	1	1	1	1	1	1	1	1	1	1	12	9	8	6
250	21	0	3	3	3	.	.	.	.	.	18	1	.	.	.	.	.	.	.	3	2	3	2	3	2	1	3	2	3	3	2	3	3	3	3	3	2	2	3	3	3	2	3	2	2	24	19	14	9
251	20	1	4	1	1	.	.	.	.	.	13	1	.	.	.	.	.	.	.	1	2	2	3	2	1	1	1	2	1	2	2	1	3	2	2	2	2	2	2	2	2	1	1	2	1	16	11	14	4
252	18	0	2	1	0	.	.	.	.	.	16	1	.	.	.	.	.	.	.	1	2	3	3	2	2	1	2	2	1	3	2	1	3	2	3	2	1	3	2	1	1	1	2	1	1	16	12	15	5
253	19	0	6	1	1	.	.	.	.	.	11	1	.	.	.	.	.	.	.	1	2	2	1	1	1	2	1	2	1	1	2	1	1	1	2	2	2	2	1	2	3	2	1	2	2	14	13	10	4
254	19	1	4	1	1	.	.	.	.	.	15	1	.	.	.	.	.	.	.	3	1	2	1	2	1	4	3	1	2	1	1	1	3	1	1	1	1	2	1	1	1	1	1	1	1	12	11	9	7
255	21	0	3	1	0	.	.	.	.	.	15	1	.	.	.	.	.	.	.	4	2	2	1	1	3	1	2	1	2	1	1	3	2	1	1	1	1	1	1	1	1	1	1	1	1	12	10	8	8
256	19	0	2	1	1	.	.	.	.	.	14	1	.	.	.	.	.	.	.	2	1	3	3	2	1	1	2	2	2	2	1	2	3	2	2	3	2	3	2	2	2	1	1	1	2	17	13	13	7
257	20	0	2	1	1	.	.	.	.	.	16	1	.	.	.	.	.	.	.	2	2	2	1	3	3	1	1	1	3	3	1	2	4	2	1	1	1	2	2	1	3	1	1	1	1	18	10	11	7
258	22	0	4	1	1	.	.	.	.	.	16	1	.	.	.	.	.	.	.	3	3	3	2	2	2	2	2	2	2	2	2	3	2	2	2	2	2	2	1	3	2	2	2	2	2	18	17	13	8
259	19	1	2	1	1	.	.	.	.	.	13	1	.	.	.	.	.	.	.	3	3	4	2	4	1	2	1	2	1	4	1	1	4	3	2	1	1	4	2	2	3	1	1	1	1	20	11	16	8
260	21	1	7	3	0	.	.	.	.	.	12	1	.	.	.	.	.	.	.	3	2	3	2	2	1	3	3	1	2	2	1	1	4	3	2	2	1	3	2	2	2	3	1	3	2	16	16	16	8
261	21	0	2	3	2	.	.	.	.	.	17	1	.	.	.	.	.	.	.	1	1	3	3	2	1	2	1	2	1	1	1	1	2	1	1	2	1	1	1	2	1	1	1	1	1	12	10	9	5
262	19	1	4	1	1	.	.	.	.	.	15	1	.	.	.	.	.	.	.	3	2	3	2	2	3	2	2	2	2	3	1	1	2	3	3	2	2	1	1	1	2	1	1	1	1	18	12	11	8
263	22	0	2	2	3	.	.	.	.	.	14	1	.	.	.	.	.	.	.	1	2	3	4	3	3	3	2	2	3	3	3	3	4	1	3	1	4	2	2	3	2	2	2	1	4	24	19	16	7
264	20	0	2	1	1	.	.	.	.	.	15	0	.	.	.	.	.	.	.	2	3	3	2	2	2	1	2	2	1	1	1	2	2	1	1	1	1	1	2	2	1	1	1	1	1	15	9	10	6
265	23	0	4	3	3	.	.	.	.	.	13	1	.	.	.	.	.	.	.	1	2	2	2	3	2	3	2	2	2	3	1	1	3	1	1	1	1	1	2	2	2	2	2	1	1	19	12	10	5
266	20	0	5	1	0	.	.	.	.	.	15	1	.	.	.	.	.	.	.	3	3	3	3	1	1	1	2	2	1	2	1	1	2	1	1	1	2	1	1	1	1	1	1	1	1	13	8	11	7
267	20	1	2	3	0	.	.	.	.	.	16	1	.	.	.	.	.	.	.	4	2	3	3	2	3	1	1	1	1	3	1	3	4	3	3	1	3	2	1	3	1	1	1	1	1	18	12	15	8
268	21	1	4	3	3	.	.	.	.	.	14		.	.	.	.	.	.	.	3	2	2	1	2	1	1	1	1	2	3	1	1	3	1	1	1	1	1	1	1	1	1	1	1	1	12	8	9	7
269	19	1	2	2	3	.	.	.	.	.	15	1	.	.	.	.	.	.	.	4	2	2	3	2	2	1	2	2	2	2	2	2	3	2	3	2	2	3	3	3	.	2	2	2	2	.	15	16	8
270	20	0	3	3	3	.	.	.	.	.	17	1	.	.	.	.	.	.	.	3	4	3	4	3	4	4	3	4	3	3	3	4	4	3	2	3	4	2	3	2	3	2	4	3	2	29	25	19	9
271	23	0	2	2	1	.	.	.	.	.	14	1	.	.	.	.	.	.	.	3	2	4	1	2	3	4	2	2	1	4	1	1	3	1	1	2	4	4	4	3	3	2	2	1	1	27	14	12	8
272	20	1	2	1	2	1	1	0	1	1	15	1	1	1	1	1	1	1	1	2	2	2	3	2	3	2	3	3	2	3	2	2	3	2	3	2	3	2	3	2	3	2	2	2	3	25	17	15	6
273	21	0	2	2	3	1	1	1	1	3	16	1	1	1	1	1	1	0	0	3	3	2	2	3	.	4	3	3	2	2	2	2	3	3	3	3	3	2	2	3	2	3	3	2	4	.	24	15	7
274	18	1	2	1	2	1	0	0	1	1	13	1	1	1	1	1	0	0	1	1	2	2	2	2	1	1	3	2	2	2	1	2	2	3	2	1	2	2	1	1	3	1	1	1	2	17	12	11	5
275	20	0	2	2	3	1	1	1	1	3	17	1	1	1	1	0	1	0	0	4	3	2	3	2	2	3	1	2	2	2	2	2	4	2	2	3	2	3	2	2	2	2	.	2	2	17	.	17	8
276	18	1	2	1	0	1	0	0	1	2	12	1	1	1	1	1	0	0	1	3	1	3	2	3	2	3	2	3	2	2	2	3	2	2	2	2	2	3	2	2	2	2	2	2	3	20	19	12	8
277	23	0	5	3	0	1	0	0	0	0	15	1	0	1	1	1	0	0	0	3	3	3	3	3	3	3	3	3	3	3	2	3	3	2	2	3	3	3	3	3	3	3	3	2	3	27	22	16	9
278	20	0	6	1	1	1	0	1	1	1	13	1	0	0	1	0	0	0	0	4	3	4	2	3	.	4	2	.	3	.	3	2	3	3	2	4	3	4	2	3	3	4	1	1	2	.	23	15	11
279	23	0	1	1	2	1	0	0	1	1	15	1	0	0	1	1	0	0	0	4	1	4	3	1	1	1	3	3	3	3	1	1	1	2	2	1	3	3	3	3	2	2	3	1	1	22	12	11	11
280	20	1	2	3	0	1	1	0	0	0	16	1	0	0	1	0	0	0	0	3	3	2	4	3	3	4	2	3	3	3	1	1	2	2	4	2	1	3	1	1	1	3	1	1	3	18	17	17	8
281	21	0	4	3	0	4	0	1	1	0	15	1	1	1	1	1	0	1	0	3	4	4	4	3	3	2	2	2	2	2	3	2	4	3	3	3	2	3	2	2	2	2	2	2	2	20	19	20	9
282	23	0	4	2	2	1	0	0	1	1	12	0	0	1	0	0	0	0	0	2	2	1	2	2	1	2	3	3	3	3	2	3	3	3	3	3	3	3	3	3	3	2	2	3	3	24	20	16	6
283	24	0	3	2	1	1	0	0	1	1	23	1	0	0	1	1	1	0	1	4	4	3	3	4	3	2	2	3	2	2	3	3	3	3	3	3	3	3	2	2	3	4	2	2	3	24	23	18	9
284	22	0	3	3	0	3	0	0	1	2	15	1	0	0	1	0	0	0	0	1	2	2	2	2	3	1	1	1	3	1	3	1	3	1	3	3	1	2	1	3	2	2	3	2	1	15	15	14	6
285	19	0	2	2	0	1	0	1	1	1	10	1	1	1	1	1	1	1	1	4	4	.	3	3	4	4	1	.	2	.	3	3	3	2	3	2	3	4	4	4	4	4	3	2	3	.	24	19	.
286	18	1	2	1	0	1	0	0	0	2	13	1	1	1	1	1	1	0	1	3	1	3	3	3	1	3	4	3	2	3	2	3	3	1	2	3	3	2	2	3	2	2	2	2	3	24	19	13	8
287	22	0	7	1	3	1	1	0	0	0	14	1	0	0	0	0	1	0	0	4	3	3	2	2	3	2	2	4	2	2	2	2	4	.	2	3	3	3	2	1	4	1	4	4	4	23	.	18	9
288	22	0	2	1	2	1	0	1	1	2	15	0	0	1	1	0	1	0	0	2	2	2	2	2	2	2	3	2	3	2	2	2	3	2	3	3	2	4	2	3	2	1	1	1	.	20	.	15	7
289	21	1	4	3	2	2	0	1	1	4	14	1	0	0	0	1	0	0	0	3	3	3	3	2	3	1	3	2	3	3	2	3	3	2	2	3	3	2	2	3	2	2	2	1	2	23	17	14	9
290	19	1	5	2	2	1	1	0	1	3	15	1	1	1	1	1	1	0	1	2	1	3	2	3	3	1	1	2	3	1	1	1	3	1	2	1	1	1	2	1	1	2	2	1	2	15	11	10	8
291	19	1	2	2	0	1	0	0	0	1	16	1	0	0	0	1	0	0	0	3	3	4	3	4	2	1	3	2	3	4	2	3	4	4	4	4	3	4	4	4	3	3	3	1	2	29	22	19	10
292	20	1	4	1	0	1	0	0	0	1	14	1	1	1	1	1	1	1	1	4	3	3	3	3	2	3	2	3	3	3	2	2	4	4	3	3	2	3	3	1	3	3	3	2	3	22	23	18	10
293	21	1	4	3	3	1	0	0	1	2	15	1	1	1	1	1	0	0	0	3	.	2	1	2	.	2	2	3	3	3	2	3	1	2	2	3	3	3	3	3	3	3	2	3	3	.	20	.	8
294	22	0	2	3	1	1	0	1	1	2	16	1	0	0	0	1	0	0	1	4	3	4	2	3	4	4	4	2	3	3	2	3	4	1	2	2	3	2	3	4	3	3	2	3	3	29	20	16	11
295	18	0	2	1	1	1	0	1	0	2	14	1	0	1	0	0	0	0	0	2	3	3	3	2	3	3	2	2	2	2	2	3	.	2	3	3	4	4	2	2	2	3	2	1	3	21	21	.	7
296	22	0	3	3	1	1	0	1	1	2	18	1	1	1	1	1	1	0	0	1	1	3	1	2	1	2	1	2	3	1	3	1	2	2	1	2	3	4	2	4	3	3	2	1	4	19	19	10	7
297	18	0	2	2	1	1	0	0	0	1	15	0	0	0	1	0	0	0	0	1	2	2	2	2	1	1	2	2	1	2	1	2	1	1	2	2	1	2	2	1	2	1	2	1	1	15	11	10	4
298	23	0	3	3	3	3	0	1	1	2	18	0	1	0	0	0	0	0	0	1	2	2	2	2	2	2	2	2	2	2	2	2	2	2	2	2	2	2	2	2	2	2	2	2	2	18	16	12	5
299	18	1	2	1	1	1	1	0	0	1	15	1	1	1	1	1	0	0	1	2	3	3	3	2	3	4	4	3	4	3	2	2	3	4	3	3	3	3	1	4	3	3	2	1	3	26	23	16	9
300	22	1	4	3	0	4	0	0	0	0	18	0	1	0	0	1	0	0	1	3	2	3	3	.	3	2	3	3	3	3	3	3	3	3	3	3	3	3	3	3	3	3	3	3	3	.	23	17	9
301	20	1	2	2	0	1	0	1	1	1	14	1	1	1	1	1	1	0	0	3	1	1	1	3	2	2	3	2	.	1	1	3	3	2	2	3	3	1	1	4	1	3	2	1	3	20	19	9	.
302	19	0	3	2	1	1	0	0	1	1	16	1	1	1	1	1	1	1	1	3	2	2	2	2	2	3	3	2	2	3	2	3	3	3	2	3	2	3	2	3	2	3	2	2	3	21	22	14	7
303	19	0	2	3	3	1	1	1	1	3	13	1	1	1	1	1	1	0	1	3	1	4	3	3	4	1	3	2	2	2	1	4	2	1	2	4	1	2	3	3	2	2	2	1	3	23	18	11	9
304	19	0	1	2	2	1	0	0	1	1	13	1	0	0	1	1	0	0	0	2	2	3	3	2	3	1	3	3	3	2	1	4	3	3	3	3	3	3	2	3	3	3	2	1	3	24	20	15	8
305	23	1	2	3	1	1	0	0	1	0	17	1	1	0	0	0	0	0	0	2	3	3	3	3	3	3	3	3	2	3	3	3	3	2	2	1	1	2	1	2	3	3	2	1	3	22	20	14	7
306	19	0	2	1	3	1	0	1	1	1	12	1	1	1	1	1	1	1	1	3	2	3	3	3	4	3	2	3	3	3	3	2	3	3	3	3	3	3	3	3	3	4	2	2	2	27	22	16	9
307	20	1	2	1	0	1	1	1	0	0	11	1	1	1	1	1	1	0	1	3	1	2	3	2	2	2	3	2	2	2	2	3	2	2	1	2	2	3	2	2	3	4	3	2	2	20	20	12	7
308	18	0	2	1	1	1	1	1	1	3	.	1	1	1	1	0	0	0	0	1	1	1	1	2	1	2	1	2	1	2	1	1	1	1	1	1	1	2	1	1	1	1	1	2	1	12	9	8	3
309	23	1	1	.	3	1	1	1	0	0	18	1	0	1	1	0	0	0	1	.	2	1	1	.	3	2	2	1	4	3	2	1	2	2	2	1	3	3	2	2	2	2	2	1	1	.	13	11	.
310	18	1	1	3	2	1	1	0	0	1	15	1	0	0	1	0	0	0	0	2	1	3	4	3	2	1	3	3	2	2	2	4	4	3	4	2	2	1	2	2	2	1	2	1	2	21	17	15	7
311	21	0	4	1	2	1	0	1	1	3	14	1	1	1	1	1	0	0	0	2	1	2	1	1	1	1	1	1	3	1	1	2	4	1	1	2	1	1	1	1	1	1	1	1	1	9	10	9	7
312	20	1	2	3	0	3	0	0	.	0	17	1	1	1	1	1	1	0	0	3	2	2	2	3	3	3	1	1	4	.	1	3	3	3	2	4	1	2	2	3	3	1	1	1	1	.	17	12	9
313	19	1	2	1	3	1	1	1	1	2	15	1	1	1	1	1	1	1	1	3	2	2	3	3	2	1	2	2	3	2	2	2	3	2	2	2	2	2	3	3	3	2	3	2	3	22	17	14	8
314	19	0	4	1	2	1	1	0	0	1	11	0	1	1	1	1	1	0	1	.	1	1	1	1	1	1	1	1	1	1	1	1	2	1	2	1	1	1	1	2	1	1	1	1	1	10	8	8	.
315	23	0	3	3	3	1	0	0	0	2	20	1	0	1	1	1	1	0	1	3	3	3	3	2	2	3	3	3	2	3	4	3	3	4	3	2	4	3	3	4	2	3	3	2	3	26	25	17	8
316	21	1	2	1	1	1	0	1	1	3	14	1	0	0	1	0	0	0	0	2	.	2	2	3	2	3	2	1	1	1	1	3	1	1	1	2	1	1	2	1	1	3	1	1	2	14	16	.	5
317	20	0	2	1	3	1	1	0	1	0	12	1	1	1	0	1	1	0	0	3	3	3	3	3	3	1	3	2	3	2	1	2	3	2	2	2	1	2	3	.	2	1	2	1	1	.	12	14	9
318	20	1	7	2	0	1	1	1	1	2	14	1	0	0	1	0	0	0	0	3	4	3	4	3	3	3	.	2	3	3	3	3	4	3	3	3	2	4	2	4	3	3	3	.	2	.	23	.	9
319	21	0	1	1	1	1	0	1	1	3	14	1	1	1	1	1	1	1	1	2	3	3	3	3	3	3	3	3	3	3	2	3	4	3	3	3	3	3	3	3	3	3	3	3	3	27	23	19	8
320	23	1	4	3	1	1	0	1	1	4	15	1	1	1	1	1	1	1	1	2	1	1	1	1	2	3	1	1	3	1	1	1	4	2	1	4	3	3	2	3	1	3	1	1	2	15	17	11	6
321	23	1	2	3	0	3	0	0	1	1	19	1	0	0	0	1	0	0	0	2	2	2	2	2	1	.	3	3	2	3	4	2	2	3	4	3	2	3	2	2	4	2	3	3	3	22	.	16	6
322	18	1	4	1	0	1	0	0	1	0	13	1	1	1	1	1	1	0	1	3	2	2	2	3	3	1	2	2	2	2	1	4	3	2	3	3	3	3	2	1	2	2	2	1	2	20	17	14	7
323	19	0	3	1	0	1	0	0	1	1	13	1	1	1	1	1	0	0	1	3	2	3	.	.	3	1	3	2	3	2	2	.	2	2	2	2	2	2	2	2	2	2	2	2	3	.	.	.	9
324	20	0	2	2	1	1	0	0	0	2	14	1	0	0	0	0	0	1	0	3	2	3	2	2	2	3	3	2	2	2	.	2	2	3	2	3	4	3	4	3	2	3	3	2	2	24	.	13	8
325	21	0	2	2	1	1	0	0	0	0	14	1	1	1	1	1	1	1	1	.	2	3	2	2	2	3	2	1	2	3	3	3	4	3	2	3	2	3	3	2	2	3	2	2	2	19	22	15	.
326	19	1	6	1	1	1	0	0	0	2	14	1	1	1	1	1	1	0	1	3	3	3	4	3	3	4	2	3	2	3	2	3	4	3	4	3	3	3	1	2	3	4	3	3	4	23	26	21	8
327	20	1	2	2	0	1	1	1	1	0	15	1	1	1	1	1	0	1	0	3	2	4	3	4	3	2	2	3	3	4	1	4	4	1	2	2	2	4	1	4	3	3	2	2	3	26	18	17	10
328	22	0	2	3	1	1	0	0	0	1	15	1	1	1	1	1	0	0	1	2	1	3	3	2	2	2	1	2	2	3	3	4	4	3	3	2	1	3	3	1	4	3	3	3	2	19	22	17	7
329	21	0	3	2	1	2	0	0	1	2	15	1	1	1	1	1	0	1	0	2	2	2	3	3	1	1	1	2	2	1	1	2	4	3	3	2	1	3	1	2	1	2	1	1	1	13	13	16	6
330	21	0	3	2	2	1	0	0	1	1	15	0	1	1	1	0	0	1	0	1	1	1	1	1	1	1	1	1	1	1	1	1	1	1	1	1	1	1	1	1	1	1	1	1	1	9	8	6	3
331	22	0	2	3	1	4	0	1	1	2	15	1	1	1	1	1	1	1	1	3	2	3	1	1	3	2	3	2	2	2	2	3	3	3	2	3	2	2	2	2	2	2	3	1	1	19	19	11	8
332	22	0	3	3	2	1	1	0	0	0	14	1	1	1	1	1	1	1	1	4	4	4	4	3	3	4	4	4	4	4	4	.	4	2	4	4	4	4	4	4	2	4	2	4	3	32	.	24	12
333	19	0	3	1	1	1	1	0	0	1	14	1	1	1	1	1	0	0	1	3	2	2	3	3	3	3	2	4	2	2	.	3	4	2	3	3	4	2	2	2	2	2	2	2	2	24	.	16	7
334	18	1	2	1	0	1	0	0	1	1	14	1	1	1	1	1	0	0	1	2	1	1	1	2	2	2	2	2	2	2	2	1	3	1	2	2	1	1	1	2	3	4	2	2	3	17	17	10	5
335	20	0	2	1	0	1	0	1	1	0	16	1	1	1	1	1	1	0	0	3	3	3	2	3	3	3	1	3	1	3	1	2	4	2	4	3	3	3	3	4	3	3	2	3	3	26	19	19	7
336	19	0	1	1	1	3	1	0	0	1	13	1	1	1	1	1	1	0	1	3	3	3	3	3	3	2	3	3	3	3	3	2	3	2	3	3	3	3	3	2	3	2	3	3	2	26	19	18	9
337	19	0	3	1	1	1	1	1	1	2	16	1	1	1	1	1	1	1	1	2	1	2	4	2	2	3	2	2	3	1	1	3	4	3	2	2	3	3	2	2	1	2	3	2	3	17	20	16	7
338	22	1	3	3	1	1	0	0	1	1	13	1	0	0	1	1	0	0	0	3	3	3	2	3	2	2	2	3	3	2	2	2	3	2	3	2	2	2	3	2	2	2	2	2	2	21	16	15	9
339	21	1	1	2	0	1	0	0	1	1	15	1	0	0	1	0	0	0	0	4	4	4	4	4	4	3	4	4	.	4	4	4	4	4	4	3	3	4	3	4	3	4	4	3	3	33	29	23	.
340	21	0	4	3	3	1	0	0	0	2	16	0	1	1	1	1	1	0	0	3	1	2	2	2	2	1	2	1	2	2	2	2	2	2	2	2	2	2	2	2	2	2	2	2	2	17	15	11	7
341	23	0	1	1	0	1	0	1	1	0	13	0	1	1	1	1	1	1	1	1	2	1	2	1	1	2	2	2	1	1	1	1	1	1	1	1	1	1	2	1	1	1	1	1	1	12	9	8	3
342	18	1	1	2	1	1	0	0	1	2	14	1	1	1	1	1	0	1	1	3	3	1	1	1	2	1	2	1	2	2	2	2	2	2	2	2	.	2	2	3	2	2	3	2	3	.	17	12	6
343	19	0	1	1	3	1	0	0	0	0	.	1	1	1	1	1	1	0	1	4	3	3	2	2	1	1	1	1	2	2	1	3	.	3	3	2	2	2	2	3	2	2	2	3	2	16	16	.	9
344	25	0	4	2	3	4	0	0	0	1	18	1	0	0	0	0	0	1	0	2	1	2	3	2	3	1	2	3	2	2	3	3	3	3	3	2	1	2	3	2	3	3	1	3	3	21	19	15	6
345	21	0	3	2	1	1	1	1	1	3	15	1	1	1	1	1	1	1	1	4	2	4	4	4	4	4	4	4	4	4	4	4	4	4	4	4	4	4	4	4	4	4	4	4	4	36	32	22	12
346	19	0	3	1	0	1	0	0	1	2	15	1	1	0	1	1	0	0	1	1	1	2	2	4	2	1	1	2	3	2	1	3	4	1	3	1	1	3	4	1	1	1	2	4	1	18	11	17	6
347	21	1	4	2	3	1	0	1	1	1	16	1	1	1	1	1	1	0	1	1	1	1	1	1	2	2	1	1	1	1	1	1	3	1	1	1	1	1	1	4	1	1	1	1	1	13	9	8	3
348	21	0	6	3	1	3	0	0	0	2	11	1	1	1	1	1	1	0	1	2	1	2	1	2	1	1	3	1	1	1	1	1	3	1	2	2	1	1	1	1	1	1	1	1	1	12	9	9	5
349	22	1	2	3	1	1	1	1	1	0	18	1	0	0	1	1	1	0	0	4	1	3	1	3	1	1	2	2	2	3	1	2	1	2	2	2	2	1	1	3	2	1	1	1	1	19	11	7	9
350	19	1	1	1	3	1	0	0	0	1	16	1	1	0	1	1	0	0	1	1	1	2	1	1	3	1	1	2	2	1	2	1	2	1	1	1	1	1	2	2	1	1	1	1	1	14	9	7	5
351	19	1	2	2	2	3	0	0	0	1	13	1	1	1	1	1	0	0	1	3	3	3	4	2	2	1	3	2	2	1	1	1	3	1	4	2	1	2	2	1	1	2	2	1	1	15	11	17	8
352	22	0	2	2	0	2	1	1	1	3	14	1	1	1	1	1	0	0	0	3	2	3	3	3	2	4	3	2	4	4	3	3	3	3	3	3	2	4	2	3	3	3	3	4	4	24	26	19	10
353	21	0	2	3	0	1	0	0	1	2	16	1	1	1	1	1	1	0	0	1	1	1	1	1	1	1	1	1	1	1	1	1	1	1	1	1	1	1	1	1	1	1	1	1	1	9	8	6	3
354	18	0	6	2	1	1	0	1	1	3	13	1	0	0	0	1	0	0	0	3	3	2	3	1	2	2	3	2	4	2	3	1	3	2	2	3	1	1	3	3	2	2	3	2	3	19	19	14	9
355	18	1	2	1	1	1	0	0	0	2	12	1	0	0	1	0	0	0	0	3	3	3	2	3	1	2	3	3	3	4	2	3	3	1	3	3	1	2	.	1	3	1	2	1	2	.	16	14	9
356	21	0	2	1	1	1	0	0	0	0	11	1	1	1	1	1	1	1	1	2	1	3	1	1	1	1	4	.	.	.	.	.	.	.	.	.	.	1	1	1	1	1	1	1	1	.	.	.	.
357	19	0	3	1	1	1	0	0	0	2	16	1	1	1	1	1	1	0	1	1	1	2	1	1	3	3	3	3	3	3	3	3	3	3	3	3	.	2	2	1	2	3	3	3	3	.	24	13	6
358	25	1	1	3	1	1	0	0	1	1	13	1	1	0	1	0	0	1	1	2	1	3	3	2	2	2	3	1	2	1	1	2	3	2	2	2	1	2	2	3	2	2	2	1	2	17	15	12	7
359	23	1	2	2	1	1	1	1	0	1	17	1	0	0	1	0	0	0	0	4	3	3	3	3	3	2	2	2	3	3	3	2	4	2	3	3	3	3	3	3	3	2	2	3	3	25	19	19	10
360	18	0	2	1	1	1	0	0	0	3	12	1	1	1	1	1	1	1	1	3	1	2	2	2	2	1	3	2	2	2	3	3	3	2	2	2	1	2	2	2	2	2	2	2	2	18	17	12	7
361	20	1	1	1	0	1	0	0	0	1	17	1	1	1	1	1	1	0	1	1	1	1	1	2	1	1	1	1	1	1	1	3	3	1	1	1	1	1	1	1	1	1	1	3	1	10	10	10	3
362	19	0	3	1	0	1	1	0	0	2	15	0	1	1	1	1	1	0	1	3	2	2	2	2	3	1	3	2	3	3	1	3	4	3	2	2	1	1	4	2	2	2	3	2	2	22	17	13	8
363	19	1	1	1	1	3	0	1	1	0	14	1	0	0	1	0	0	0	0	4	4	4	3	4	4	4	4	3	4	3	1	1	4	3	3	1	1	3	1	1	1	2	2	1	2	22	16	18	12
364	20	1	6	2	1	3	1	0	0	2	15	1	0	0	1	0	0	0	0	3	2	3	4	3	2	1	2	1	3	2	2	4	4	1	2	1	4	2	3	4	4	3	2	2	1	25	15	16	9
365	20	1	2	2	1	1	1	0	0	1	14	1	0	0	1	1	0	0	1	3	1	2	2	3	3	2	2	2	.	2	.	3	2	2	2	1	1	2	1	2	2	2	2	1	2	18	.	10	.
366	24	0	1	1	1	1	0	0	0	3	18	0	0	0	0	1	0	0	1	1	1	3	3	3	2	3	3	2	2	2	2	3	3	2	2	2	1	1	2	1	1	2	1	1	2	17	17	11	6
367	23	1	2	2	0	1	1	1	1	2	13	1	1	1	1	1	1	1	1	4	3	3	2	3	2	1	3	2	2	1	1	1	3	1	2	2	2	2	2	2	1	1	2	2	1	18	10	14	9
368	19	1	5	1	0	1	1	0	1	2	12	1	0	0	1	1	0	1	0	4	3	4	3	.	.	3	.	3	2	2	2	4	4	4	3	3	3	2	2	2	3	3	3	2	2	.	24	17	10
369	19	1	4	1	2	1	0	0	1	2	.	1	1	1	1	1	0	0	1	2	2	2	3	3	1	2	1	3	2	2	2	2	3	1	2	2	1	3	1	3	2	2	2	1	1	17	14	14	6
370	21	1	2	3	0	1	0	0	0	3	17	0	0	0	1	0	0	0	0	1	1	1	2	1	1	1	1	1	1	1	1	1	2	1	1	2	1	1	1	1	1	1	1	1	1	9	9	8	3
371	20	1	1	1	1	1	0	1	1	4	15	1	0	0	1	0	0	0	0	2	1	2	1	2	2	1	1	1	1	1	1	1	1	1	1	1	1	1	1	1	1	1	1	1	1	11	8	6	5
372	22	1	3	2	1	1	0	0	0	0	18	1	1	1	1	0	0	0	0	3	3	3	3	3	3	3	3	3	3	3	3	3	3	3	3	3	3	3	3	3	3	3	3	3	3	27	24	18	9
373	20	1	6	3	2	3	0	0	0	0	18	1	1	1	0	1	1	0	1	1	1	1	1	3	3	3	3	1	1	3	1	3	3	1	2	1	2	3	2	2	2	4	3	1	3	21	19	11	3
374	18	1	4	1	0	3	0	0	1	1	13	1	0	0	1	0	0	0	0	3	2	3	3	2	2	3	3	2	2	3	2	2	4	2	3	2	2	3	3	2	2	3	3	2	3	21	20	17	8
375	21	1	2	3	1	1	0	0	0	1	16	1	1	1	1	1	1	1	1	3	3	3	3	2	2	2	2	2	3	2	2	2	2	3	2	2	2	2	2	4	3	2	2	1	1	21	16	13	9
376	19	1	3	1	1	1	1	0	1	1	14	0	1	1	1	0	1	0	1	1	2	1	1	2	1	1	1	1	1	1	1	2	3	3	1	2	1	1	1	1	1	1	1	1	1	10	12	9	3
377	19	0	2	2	1	3	0	0	0	0	15	0	0	0	1	0	0	0	0	1	1	1	1	2	2	2	2	2	3	2	1	1	2	1	2	1	1	2	2	3	2	1	1	1	1	18	9	9	5
378	20	0	3	2	1	1	0	0	0	1	16	1	0	0	1	0	0	0	0	2	1	2	1	1	2	1	1	1	1	1	1	1	4	1	1	1	1	1	1	1	1	1	1	1	1	10	8	9	5
379	19	1	1	1	0	1	0	0	0	0	14	1	1	1	1	1	1	0	1	2	1	2	3	3	2	1	2	2	2	2	2	3	3	2	3	3	3	2	2	3	2	2	1	1	3	21	17	13	6
380	20	1	1	2	3	1	1	1	1	3	17	1	1	0	1	1	0	0	1	4	3	3	3	4	.	3	4	3	2	3	2	4	4	3	3	3	2	4	2	4	3	3	2	2	3	.	23	19	9
381	23	0	2	2	1	1	1	1	1	1	14	1	1	1	1	1	1	1	1	3	.	2	3	2	2	2	2	2	2	2	2	2	2	2	2	2	2	2	2	2	2	.	2	2	2	18	.	.	7
382	21	1	4	3	1	1	0	0	0	2	13	1	0	1	0	0	0	0	0	1	3	1	3	3	3	3	.	3	3	3	.	3	3	3	3	1	1	2	2	3	1	3	2	1	4	.	.	15	5
383	21	0	6	3	1	1	1	1	1	3	16	1	1	1	1	1	1	1	1	3	3	2	3	3	2	3	2	2	1	2	1	2	3	4	3	3	2	3	3	3	2	3	2	1	3	21	21	16	6
384	20	1	4	1	0	1	0	0	1	0	.	1	1	0	1	1	1	0	0	3	2	3	2	2	2	2	2	2	3	3	.	3	3	3	3	3	3	2	3	.	3	2	2	2	3	.	.	14	9
385	21	1	2	2	0	1	0	0	0	1	16	1	0	0	1	1	0	0	1	3	1	2	2	3	3	1	2	2	2	2	1	3	3	1	1	2	2	1	3	1	2	2	2	1	2	20	14	9	7
386	22	1	4	2	1	1	0	0	1	0	13	1	1	1	1	1	0	1	1	3	2	3	2	3	2	2	2	3	3	3	3	3	2	1	2	2	2	2	2	4	3	3	3	2	3	24	20	12	9
387	21	0	4	1	3	1	0	0	1	0	13	1	1	1	1	1	1	1	1	1	1	1	1	1	1	1	1	2	2	1	1	3	3	3	1	1	1	1	1	1	1	1	1	1	1	10	12	8	4
388	18	1	4	1	2	1	0	1	1	1	14	1	1	0	1	1	0	0	1	4	3	3	3	.	4	1	1	.	.	3	2	1	4	3	3	2	1	3	2	4	2	.	3	1	4	.	.	17	.
389	21	1	4	2	1	1	1	0	1	0	16	1	1	1	1	1	1	0	1	3	2	2	2	2	2	1	2	2	2	2	2	3	3	2	2	2	2	2	2	2	2	2	2	1	1	18	15	12	7
390	21	0	3	2	0	1	1	0	0	1	15	1	1	1	1	1	0	0	1	3	3	3	3	3	3	3	3	3	3	3	2	2	3	3	3	2	2	3	3	3	3	3	2	2	2	26	19	17	9
391	22	1	1	1	1	3	1	1	1	1	12	1	0	0	1	0	0	0	0	3	3	3	3	3	3	3	3	3	3	2	2	3	4	3	3	1	1	2	2	1	1	3	1	1	2	19	18	16	9
392	21	0	3	2	1	1	0	0	1	1	16	1	1	1	1	1	1	0	1	3	2	3	2	3	2	2	2	2	2	2	2	2	.	2	2	2	2	2	2	.	2	2	2	2	2	.	16	.	8
393	22	1	1	3	3	4	0	1	1	3	20	0	1	1	1	1	0	1	1	1	1	.	1	1	1	1	1	1	1	1	1	3	1	1	1	1	1	1	1	1	1	1	1	1	1	9	10	6	.
394	18	1	5	1	1	1	0	1	1	3	14	1	1	1	1	1	1	0	1	3	1	3	2	2	2	1	1	1	2	2	1	1	2	1	2	3	1	2	1	1	2	2	2	1	1	13	12	10	8
395	23	0	1	3	3	1	0	0	1	3	19	0	1	1	1	1	1	0	1	1	2	2	2	1	1	2	1	2	2	2	1	2	.	2	1	2	1	2	1	2	1	2	1	2	1	12	13	.	5
396	21	1	1	3	3	1	1	1	1	1	16	1	1	1	1	1	0	1	1	3	2	2	3	3	2	3	3	2	3	2	2	3	3	2	3	2	2	2	1	1	1	2	1	1	2	17	17	14	8
397	23	1	4	3	0	4	0	1	0	0	13	1	1	1	1	1	0	0	0	4	2	2	2	1	1	1	1	2	1	1	1	1	3	2	2	1	1	1	1	1	1	1	1	1	1	10	9	11	7
398	21	0	3	3	1	1	0	0	1	1	17	1	0	0	1	0	0	0	0	3	3	4	.	4	4	4	4	4	4	4	3	2	.	2	2	3	1	2	1	1	1	.	1	2	2	24	.	.	11
399	23	1	1	2	1	1	1	0	0	3	19	0	0	0	1	1	0	0	1	1	1	3	4	2	4	4	2	3	3	4	3	3	4	3	3	4	4	4	1	3	3	3	4	4	.	26	.	20	7
400	20	1	2	1	0	1	0	1	1	0	12	1	1	1	1	1	1	1	1	2	2	2	1	3	2	1	2	1	2	1	1	1	1	1	1	1	1	1	1	1	1	1	3	1	1	13	10	7	6
401	22	0	3	3	2	1	0	0	0	1	17	1	1	0	1	1	0	0	0	2	1	1	1	1	1	1	1	1	2	1	1	1	1	1	1	1	1	1	1	1	1	1	1	1	1	9	8	6	5
402	21	1	4	3	1	1	1	1	1	2	16	1	1	1	1	1	1	1	1	4	2	3	2	3	2	4	4	3	3	2	2	4	4	2	4	2	3	4	3	2	3	3	2	1	2	25	21	17	10
403	21	0	2	2	3	1	0	0	1	2	15	0	1	1	1	1	1	1	1	2	2	2	1	2	3	2	3	2	3	2	.	3	2	3	2	3	.	4	2	3	2	1	3	1	1	.	.	12	7
404	21	1	1	2	1	1	0	0	0	2	16	1	0	1	1	0	1	1	1	3	3	3	2	2	2	3	3	2	2	2	1	1	4	3	2	3	1	2	1	1	2	3	3	2	2	16	19	15	8
405	23	1	2	3	1	1	0	0	1	0	17	1	1	1	1	1	1	1	1	2	1	2	1	2	1	1	3	2	3	2	1	3	3	2	2	1	1	3	1	1	2	1	2	1	2	15	13	11	7
406	21	1	4	2	0	4	0	0	0	4	19	1	1	1	1	1	0	1	1	3	1	1	1	1	1	1	2	1	2	1	1	2	2	2	1	1	1	1	1	1	2	1	1	1	1	11	10	7	6
407	19	1	7	2	0	3	1	0	1	0	15	1	1	0	1	1	0	0	0	2	1	.	.	1	2	1	3	2	2	2	2	2	2	2	2	2	2	3	1	1	2	2	2	2	3	16	16	.	.
408	22	1	2	2	1	1	0	0	0	0	17	1	1	1	0	1	1	0	0	3	1	1	1	3	3	1	1	1	3	1	3	4	3	4	4	3	1	2	4	4	4	4	1	1	4	22	24	12	7
409	18	1	1	1	0	1	1	0	0	1	12	1	1	1	1	1	0	1	1	3	3	3	3	3	3	3	2	2	.	.	.	.	.	.	.	.	.	.	.	.	.	.	.	.	.	.	.	.	.
410	22	0	2	1	1	2	0	0	.	1	17	1	1	1	1	1	0	0	1	4	1	3	1	2	3	3	2	1	2	1	2	1	4	2	1	2	1	2	2	3	3	.	2	1	3	18	.	10	9
411	22	1	4	3	3	1	1	0	1	0	14	1	1	1	1	1	1	1	1	4	2	3	3	2	3	2	4	2	2	3	3	3	4	3	4	3	3	3	4	2	3	3	3	2	3	26	23	18	9
412	23	0	2	3	0	1	0	1	1	3	15	1	0	1	1	0	0	1	0	2	2	2	3	3	2	2	2	2	2	3	3	2	3	2	3	4	1	3	3	3	3	2	3	3	2	22	20	17	6
413	.	0	.	3	0	1	0	1	1	3	.	1	0	1	1	0	0	0	0	3	3	3	2	2	3	2	3	2	3	2	4	3	2	4	2	3	3	3	2	3	3	4	2	2	4	23	26	14	9
414	21	1	4	3	2	1	0	1	1	3	14	1	1	1	1	1	1	0	1	2	3	3	2	2	2	2	1	2	2	2	1	2	3	2	3	2	2	3	2	2	2	2	2	1	2	17	15	15	7
415	24	1	4	3	0	1	0	1	1	1	17	1	1	1	1	0	1	0	1	2	1	2	1	1	1	1	1	1	1	1	1	1	1	2	1	1	2	1	1	3	1	1	1	1	1	12	9	6	5
416	21	0	3	3	3	1	0	0	0	3	17	0	0	0	1	1	1	0	0	1	1	2	.	1	1	1	1	1	1	2	1	2	3	1	2	1	1	1	1	1	1	1	1	1	1	10	9	.	4
417	20	0	3	2	0	1	0	0	1	1	16	1	1	1	1	1	1	0	0	2	1	2	1	1	2	2	3	1	2	1	1	3	3	2	1	1	1	1	3	2	1	2	2	1	2	15	15	8	6
418	22	0	4	2	3	1	1	0	0	1	16	1	0	0	1	0	0	0	0	1	3	3	3	3	3	3	3	3	3	3	1	3	3	2	2	3	3	3	3	4	3	2	3	1	3	28	20	15	7
419	20	1	6	3	1	1	0	0	1	3	12	1	1	1	1	1	0	0	1	3	1	2	3	3	2	3	3	2	4	3	1	1	2	3	3	2	1	4	2	2	2	3	2	2	4	20	19	15	9
420	23	0	3	3	3	1	1	0	0	0	18	0	1	1	1	1	0	0	1	1	1	1	1	2	1	3	1	1	3	1	1	2	2	3	2	2	1	.	2	2	1	2	1	1	1	12	15	.	5
421	20	1	1	3	1	2	0	1	1	2	12	1	0	0	1	1	1	0	1	2	2	2	2	2	2	2	1	2	2	3	1	1	3	1	3	2	1	1	1	1	1	1	1	1	1	14	10	12	6
422	18	0	6	1	1	1	1	0	1	0	11	0	1	1	0	0	0	0	0	1	2	2	2	2	2	1	1	2	2	2	2	2	2	1	1	1	1	1	3	2	2	1	2	2	1	17	11	10	5
423	18	1	1	2	1	1	0	0	0	1	14	1	0	0	1	0	0	0	0	2	2	2	2	2	2	2	2	2	.	2	2	2	2	2	3	2	2	2	2	2	2	2	2	2	2	18	16	13	.
424	19	1	4	2	0	1	0	0	0	1	15	1	1	1	1	1	1	1	1	3	2	2	2	3	1	1	1	2	2	2	2	2	3	2	2	2	2	.	3	2	2	2	2	1	2	18	15	.	7
425	20	.	1	1	1	4	0	1	1	2	16	0	1	1	1	1	1	0	1	3	2	2	4	2	1	3	3	1	1	1	1	1	4	1	1	3	1	1	3	1	1	1	1	1	1	14	12	13	6
426	28	0	4	3	3	1	0	0	1	0	17	0	0	0	0	1	0	0	0	3	1	2	2	1	2	1	1	1	1	1	1	2	2	1	3	1	1	1	1	3	1	1	1	1	1	12	9	10	6
427	23	1	1	3	1	3	0	0	0	1	15	1	1	1	1	1	1	1	1	3	3	.	2	3	3	3	1	2	3	2	1	3	4	2	4	3	3	3	2	1	1	3	3	1	3	18	21	17	.
428	18	.	1	2	1	1	0	.	1	0	13	1	0	0	1	0	0	0	0	2	3	2	3	3	3	1	3	2	3	2	2	3	4	3	3	2	3	3	2	4	3	3	2	3	2	25	18	19	7
429	21	0	2	1	3	2	1	1	1	1	17	0	1	1	1	1	1	0	1	3	2	2	2	2	2	1	2	2	1	2	1	1	3	1	1	1	1	1	3	1	1	1	1	1	1	16	8	10	6
430	19	1	2	1	1	1	1	0	1	0	16	1	1	1	1	1	1	0	1	3	3	3	3	2	2	1	3	2	2	3	2	3	4	3	3	2	3	3	2	3	3	3	2	1	3	23	19	17	8
431	19	1	1	2	1	1	0	1	1	1	13	1	0	0	1	1	0	0	1	4	4	4	4	3	4	2	2	4	3	4	1	4	4	4	4	4	4	4	4	4	4	4	4	4	4	33	27	24	11
432	22	0	6	3	3	1	1	1	1	2	16	1	1	1	1	0	1	0	1	3	3	3	2	2	3	1	2	2	1	3	2	3	1	3	1	2	3	2	2	1	2	2	2	1	2	20	17	10	7
433	22	1	4	3	0	1	0	1	1	1	15	1	0	0	0	1	0	0	0	3	2	2	2	2	2	2	1	1	3	2	1	1	3	1	1	2	1	2	2	1	2	2	3	2	2	14	14	12	8
434	23	0	3	3	1	3	0	0	1	2	20	1	1	1	1	1	1	1	1	3	.	4	3	3	2	4	1	.	3	2	1	3	3	3	2	1	2	2	2	3	2	2	3	3	3	.	20	.	10
435	21	0	1	1	1	1	0	0	1	2	15	0	0	0	1	0	0	0	0	1	1	2	2	2	2	2	1	2	2	2	1	1	2	1	2	1	1	1	4	1	1	.	2	1	1	16	.	9	5
436	20	0	2	3	3	1	1	0	0	0	15	1	1	1	1	1	1	0	1	2	1	3	1	2	2	1	3	1	2	2	1	1	3	1	3	1	3	2	1	1	2	2	1	2	3	17	11	12	7
437	18	1	1	2	0	1	1	0	1	0	14	1	1	1	1	1	1	0	0	2	2	3	3	2	3	1	2	1	3	2	3	2	2	2	2	2	1	2	2	1	1	2	3	1	2	15	17	12	8
438	20	0	1	2	0	1	1	1	1	0	15	1	0	0	0	1	0	0	0	2	1	3	2	1	1	3	1	1	2	1	1	1	4	1	1	1	1	1	2	2	2	1	1	1	1	12	10	10	7
439	18	0	1	1	0	1	1	0	0	0	15	0	1	0	1	1	0	0	1	1	1	1	2	1	1	3	2	1	2	2	1	1	1	3	3	1	3	2	1	1	1	1	1	1	1	13	12	10	4
440	21	0	.	2	0	1	0	1	1	2	11	1	1	1	1	1	1	1	1	3	1	3	3	3	3	3	3	3	3	3	3	3	3	3	3	3	3	3	3	3	3	3	3	3	3	27	24	16	9
441	19	1	1	2	3	1	1	0	0	0	13	1	1	1	1	1	1	1	1	3	3	3	3	3	3	3	3	3	3	3	3	3	3	3	3	3	3	3	2	3	3	3	3	2	3	26	24	17	9
442	20	1	1	1	3	1	1	0	0	2	17	1	1	1	1	1	1	1	1	1	1	3	1	2	1	1	3	2	2	3	1	4	2	3	2	2	4	3	3	4	4	3	2	1	1	26	17	10	6
443	21	0	2	3	0	1	0	0	0	0	18	0	1	1	1	1	1	0	1	2	1	2	1	2	2	2	1	1	2	1	1	1	1	1	1	1	1	1	1	1	1	1	1	1	1	11	9	6	6
444	20	1	4	2	3	1	0	0	0	2	18	0	1	1	1	0	1	0	0	2	2	2	2	1	2	2	2	2	2	2	2	2	1	2	2	2	2	1	1	2	2	2	2	1	2	16	16	9	6
445	19	1	1	2	1	1	0	0	1	1	15	1	0	0	1	0	0	0	0	3	1	3	2	1	3	2	3	2	3	3	1	1	4	3	3	3	1	3	2	3	3	3	1	1	2	21	16	14	9
446	20	1	4	3	1	1	0	0	1	1	16	1	1	1	1	1	0	0	1	3	1	3	1	3	1	3	4	1	3	1	1	3	4	2	1	2	1	3	1	4	2	1	1	1	1	18	14	11	9
447	20	1	2	2	0	3	1	0	0	3	17	1	1	0	1	1	1	0	1	2	1	2	2	2	1	1	1	1	1	2	1	1	2	3	2	2	1	2	2	2	2	2	1	1	1	14	12	10	5
448	21	0	1	2	2	1	1	0	1	3	15	1	0	0	0	1	0	0	0	3	3	3	2	2	3	2	3	2	2	2	2	2	3	3	3	3	2	3	2	3	2	3	2	2	2	21	19	16	8
449	21	0	1	1	0	2	0	1	1	1	18	1	1	1	1	1	1	0	1	1	3	1	1	1	3	3	3	1	1	1	1	2	2	2	1	1	1	1	1	1	1	1	1	1	1	13	12	9	3
450	24	0	4	3	2	1	0	1	1	3	15	1	1	1	1	0	0	1	1	4	3	3	3	3	.	3	3	3	3	3	3	3	3	3	3	3	3	3	.	3	3	3	3	3	3	.	24	18	10
451	18	0	1	1	1	3	1	1	0	1	13	1	1	1	1	1	1	1	1	3	2	2	1	1	3	2	2	3	1	1	1	2	2	3	4	3	1	1	3	2	2	2	2	1	3	18	18	11	6
452	20	1	4	2	3	1	1	1	1	3	16	1	1	1	1	1	0	0	1	2	1	2	2	2	2	1	3	2	2	2	1	1	2	1	1	1	1	1	1	1	1	1	1	1	1	15	8	8	6
453	20	1	1	2	3	3	1	1	1	4	13	1	0	0	1	1	1	1	1	3	3	3	3	2	1	4	3	3	2	3	3	2	4	2	3	3	1	3	2	2	3	3	3	3	2	20	22	19	8
454	19	1	1	1	3	3	0	0	0	0	14	1	1	1	1	0	0	0	0	1	2	2	2	2	1	1	1	1	2	1	1	3	2	3	3	2	2	1	2	3	1	2	1	1	1	14	14	11	5
455	19	0	1	1	2	4	1	1	0	0	10	1	1	1	1	1	1	0	1	2	1	3	2	1	3	3	1	1	1	1	1	3	4	1	3	1	1	.	2	1	1	1	1	1	1	12	12	.	6
456	21	1	4	2	2	1	1	1	0	4	13	1	1	0	1	0	1	1	1	2	2	2	2	2	1	3	2	2	2	2	2	2	2	3	3	3	3	3	3	2	.	3	2	1	1	.	19	13	6
457	.	0	.	3	3	4	0	0	0	2	.		.	.	.	.	.	.	.	.	.	.	.	.	.	.	.	.	.	.	.	.	.	.	.	.	.	.	.	.	.	.	.	.	.	.	.	.	.
458	18	0	1	1	0	3	0	0	0	4	14	1	0	0	1	0	0	0	0	1	2	2	2	2	2	2	2	2	2	2	2	2	2	2	2	2	2	2	2	2	2	2	2	2	2	18	16	12	5
459	23	0	4	3	0	2	0	1	1	4	16	0	0	0	1	1	1	0	0	2	1	2	1	2	.	2	3	1	2	1	1	2	2	2	2	2	2	2	2	2	2	1	2	2	2	.	14	10	6
460	21	1	4	2	0	1	0	0	1	1	17	1	1	1	1	1	0	0	1	3	4	3	4	2	2	1	3	3	1	2	1	2	4	3	4	1	1	3	2	4	2	3	1	1	1	21	13	20	7
461	22	1	4	1	1	1	1	1	1	1	16	1	0	1	1	1	0	1	0	3	2	3	4	3	3	3	3	3	3	2	3	3	3	3	3	3	3	3	3	3	3	3	3	3	3	26	24	18	9
462	22	0	1	1	2	4	0	1	1	3	13	1	1	1	1	0	0	0	1	3	1	2	2	2	.	2	1	1	1	1	1	.	4	4	3	1	1	4	4	1	1	.	1	1	1	.	.	15	6
463	19	1	4	1	0	3	1	0	0	1	15	1	0	0	0	1	0	0	0	2	3	2	3	2	2	3	2	3	3	2	2	3	2	3	3	3	4	4	3	3	3	3	3	2	3	24	23	17	7
464	20	1	1	2	3	3	0	0	1	2	13	1	0	0	1	1	0	0	0	3	1	3	2	2	1	2	1	1	2	1	1	1	3	2	1	3	1	2	1	1	2	1	1	1	1	11	12	10	8
465	18	1	3	1	2	1	0	0	0	1	13	1	0	0	1	0	0	0	0	2	3	1	3	4	1	1	1	2	2	3	1	3	4	2	4	2	1	4	3	1	1	2	1	1	1	17	13	19	5
466	22	0	2	2	0	3	1	1	1	3	14	1	0	1	1	1	0	1	0	3	2	3	2	2	2	3	3	2	3	2	2	1	3	3	3	3	3	3	3	3	3	3	2	1	2	23	19	14	9
467	20	0	2	2	0	1	0	0	0	4	16	1	1	0	1	1	1	0	1	4	4	4	4	3	3	1	2	4	4	4	1	1	4	1	4	3	1	4	2	1	3	1	4	1	1	23	13	21	12
468	18	1	1	1	0	4	0	0	0	0	15	1	0	0	1	0	0	0	0	4	3	4	3	4	1	4	3	2	3	2	2	1	4	2	4	3	2	2	2	2	3	2	3	1	2	21	19	17	11
469	21	1	4	3	1	1	0	1	1	1	14	1	1	1	1	1	0	0	1	3	2	3	1	3	3	1	2	1	2	2	2	1	3	3	.	3	1	2	2	3	4	3	3	1	3	21	19	.	8
470	20	1	1	2	3	1	0	0	0	1	15	0	1	0	1	0	0	0	1	2	1	2	2	2	1	3	2	2	2	.	2	2	2	2	2	2	3	3	3	2	2	2	1	1	2	.	16	11	6
471	21	0	1	2	2	2	1	1	1	4	14	1	1	1	1	1	1	0	1	3	3	3	4	3	3	3	3	3	3	3	2	2	3	3	2	3	1	3	3	2	2	3	3	3	3	23	22	18	9
472	20	1	2	1	1	1	0	1	1	0	13	1	1	1	1	1	1	0	1	3	1	3	2	3	3	3	2	2	3	3	2	3	3	3	2	3	2	3	3	3	2	3	3	2	3	23	23	13	9
473	19	1	6	1	1	1	1	0	0	1	15	1	0	0	1	0	0	0	0	3	2	2	3	3	2	2	2	3	2	2	1	3	2	3	3	2	1	2	1	3	3	2	2	1	2	20	17	13	7
474	21	1	2	3	2	1	1	1	1	2	12	1	0	0	0	0	0	1	0	3	2	3	2	2	2	2	3	3	3	3	3	3	3	3	.	3	3	2	2	2	2	3	3	2	2	22	22	.	9
475	22	0	3	2	2	1	0	1	1	1	14	1	0	0	0	1	0	0	1	3	.	2	1	4	1	1	4	1	1	3	2	1	4	1	1	2	1	1	4	3	1	3	1	1	3	22	14	.	6
476	23	0	3	3	1	1	0	1	1	2	17	1	1	1	1	1	1	1	1	3	1	3	2	2	3	4	1	2	1	2	1	2	3	3	1	2	1	1	2	3	2	3	2	1	3	18	20	9	7
477	20	1	4	3	0	1	0	1	1	4	15	1	1	1	1	1	1	0	1	3	1	2	1	1	1	3	2	3	3	1	1	3	3	2	3	1	2	3	1	3	1	3	1	2	3	15	17	13	8
478	.	1	.	2	1	1	1	0	0	1	.	0	1	0	0	0	0	0	0	1	1	1	1	1	1	1	1	1	1	1	1	1	1	1	1	1	1	1	1	1	1	1	1	1	1	9	8	6	3
479	19	1	3	2	1	1	1	0	0	0	15	0	1	0	0	0	0	0	0	1	1	1	1	1	1	1	1	2	3	.	1	2	3	1	2	2	1	2	1	3	1	2	1	1	2	.	12	10	5
480	21	0	4	2	3	1	1	1	1	4	15	1	1	1	1	1	1	0	1	2	4	4	4	4	3	4	4	4	3	4	2	3	3	2	3	3	3	3	3	2	2	3	2	2	3	29	22	19	9
481	19	0	1	1	1	2	1	1	0	0	8	1	0	0	0	0	0	1	0	3	3	3	3	2	3	3	2	2	2	2	2	2	4	2	3	2	2	3	3	3	2	2	2	1	2	21	17	17	8
482	20	1	1	2	3	2	1	1	1	1	14	1	1	0	0	0	0	0	0	3	3	3	4	4	3	4	4	3	3	4	2	4	4	4	4	3	3	4	3	3	3	4	3	4	4	30	28	23	9
483	20	0	6	2	0	2	1	0	1	4	15	1	0	0	1	0	0	0	0	3	1	2	3	2	3	4	3	3	2	3	2	1	4	3	3	3	2	3	2	3	2	3	2	2	3	23	21	16	7
484	25	1	1	3	1	1	0	1	1	2	15	1	1	1	1	1	1	0	0	4	2	3	2	2	2	3	3	2	2	2	2	2	3	2	3	2	2	3	2	2	2	3	2	2	3	19	19	15	9
485	19	1	1	3	3	1	0	0	0	0	16	0	1	1	1	0	0	0	1	1	1	2	1	2	1	1	1	1	1	1	1	1	1	2	1	1	1	1	1	1	1	.	1	1	1	10	.	6	4
486	19	1	2	2	0	3	1	0	0	0	17	0	1	1	1	0	1	0	1	2	1	3	1	2	2	3	.	1	1	3	1	4	3	1	3	3	1	1	2	3	1	2	3	1	3	.	20	10	6
487	21	0	3	1	1	3	1	0	0	2	15	1	0	0	0	1	0	0	1	3	1	4	2	3	1	2	2	1	3	1	2	3	1	3	2	2	1	1	1	1	1	1	1	1	2	12	16	8	10
488	20	1	1	2	0	1	0	1	0	0	13	1	0	0	0	0	0	1	0	2	1	1	2	2	1	3	2	3	2	1	2	3	4	4	3	3	4	4	1	2	4	4	1	1	3	20	23	15	5
489	21	1	4	3	3	1	0	0	1	1	18	1	0	0	0	1	0	0	0	3	4	3	3	3	3	3	2	4	.	4	3	3	2	.	3	3	3	3	2	3	3	2	3	.	3	27	.	.	.
490	19	1	4	1	1	1	0	0	1	1	15	1	1	0	1	1	0	1	1	4	3	3	2	2	3	1	2	2	2	3	2	2	4	2	2	2	2	3	2	1	3	1	1	1	1	20	12	15	9
491	24	.	3	3	1	1	0	1	1	0	17	0	1	1	1	1	1	0	0	2	3	3	3	2	3	1	3	3	2	3	1	3	4	3	3	1	1	3	2	4	4	3	2	1	2	25	16	17	7
492	21	0	2	2	3	1	0	1	1	3	16	1	0	0	0	1	0	0	0	4	2	2	2	2	2	2	.	2	2	2	2	2	2	2	2	2	2	2	2	2	2	2	2	2	2	.	16	12	8
493	19	0	1	1	1	1	0	0	1	3	15	1	1	1	1	1	1	1	1	2	3	2	3	2	2	4	2	3	3	3	3	1	.	3	3	3	3	.	2	3	2	3	3	3	3	22	23	.	7
494	19	1	5	1	1	1	1	1	1	1	13	1	1	1	0	0	0	0	0	2	1	1	3	2	3	1	2	1	2	1	2	3	4	3	2	1	2	2	2	2	1	2	2	3	3	16	17	15	5
495	20	0	6	1	3	1	0	1	1	2	12	0	1	1	0	1	0	0	1	2	2	3	3	2	2	1	2	2	2	1	2	1	1	1	2	1	1	2	1	2	1	1	2	1	2	14	11	11	7
496	21	0	6	3	3	1	.	0	1	0	19	0	1	1	1	1	1	1	1	1	1	1	1	1	1	2	1	1	1	1	1	1	1	1	1	1	1	1	1	1	1	1	1	1	1	9	9	6	3
497	20	0	3	3	2	1	0	0	0	1	14	0	1	1	1	0	1	1	0	2	2	3	2	3	2	3	2	2	2	1	2	3	3	3	3	4	3	2	1	3	2	3	2	1	3	19	23	13	7
498	25	0	2	2	0	3	1	1	1	2	17	1	1	1	1	1	1	0	0	2	3	2	.	2	3	2	2	2	3	2	2	3	3	3	2	3	3	3	1	2	2	3	3	1	3	19	22	.	7
499	25	0	1	3	3	2	0	1	1	0	17	1	1	1	1	1	1	1	1	3	3	3	4	3	3	3	3	3	3	3	2	3	4	3	3	3	1	2	2	3	2	3	3	3	3	23	23	19	9
500	18	0	6	1	1	1	1	0	1	1	12	1	1	1	1	1	0	0	1	1	4	3	3	2	3	4	3	3	4	2	3	3	3	3	3	3	2	3	3	3	1	3	3	3	3	22	25	19	8
501	18	1	1	1	3	1	0	0	1	0	15	1	1	1	1	1	1	0	1	3	2	3	2	3	2	2	2	2	2	2	2	3	3	2	3	2	2	.	2	2	2	2	3	3	3	19	19	.	8
502	20	1	4	1	1	1	0	1	1	1	12	1	1	1	1	1	1	1	1	3	1	2	1	2	.	4	2	1	1	1	1	2	3	.	1	1	1	1	1	1	1	1	1	1	1	.	.	8	6
503	19	0	3	1	1	4	0	0	1	1	14	0	1	1	1	1	1	1	0	1	1	1	.	1	1	.	1	.	1	1	1	1	1	1	1	1	1	1	1	1	1	1	1	1	1	.	.	.	3
504	22	0	4	2	1	1	0	1	1	1	14	1	0	0	0	0	0	1	0	4	3	3	4	.	2	3	1	2	3	1	4	2	1	1	2	4	1	2	3	1	1	3	4	3	2	.	23	15	10
505	19	0	2	2	3	1	1	1	1	3	14	1	1	1	1	1	1	1	1	3	2	3	2	2	3	3	3	2	3	3	2	3	2	2	2	3	2	2	2	2	2	3	3	2	3	21	22	12	9
506	19	1	6	2	1	1	0	0	0	1	16	1	1	1	1	0	0	1	0	2	2	2	2	2	2	3	3	3	3	3	2	2	2	2	2	3	3	2	3	3	3	3	3	1	3	25	21	11	7
507	24	0	3	2	1	1	1	0	1	1	18	0	0	1	0	0	0	0	0	2	1	3	2	3	2	2	3	3	3	2	2	2	.	3	4	.	3	.	3	.	2	.	3	3	2	.	.	.	8
508	18	1	2	1	0	1	0	0	0	2	13	1	0	0	1	0	0	0	1	3	3	3	3	3	2	3	3	4	3	3	2	4	4	2	3	3	1	3	3	3	4	3	3	3	3	26	23	19	9
509	22	1	4	2	1	1	0	0	0	4	17	1	1	0	0	0	0	0	0	2	2	2	1	2	2	3	3	2	2	2	1	3	3	2	2	2	1	2	1	2	2	2	2	2	2	17	17	12	6
510	20	0	2	1	3	1	1	0	1	3	15	0	1	1	1	1	0	0	1	1	1	1	2	1	1	1	2	1	3	1	4	4	2	3	2	3	1	2	2	3	1	3	1	1	1	13	20	10	5
511	21	1	2	1	3	1	1	0	1	0	14	1	1	1	1	1	1	1	1	2	4	3	3	3	3	4	3	3	3	1	1	4	3	3	3	3	3	1	1	3	3	3	1	1	4	23	23	15	8
512	20	0	6	2	1	1	0	0	1	2	15	1	1	1	1	1	1	0	1	3	3	4	3	4	3	2	1	3	2	4	4	4	4	3	4	4	2	3	3	4	2	2	3	1	2	26	24	18	9
513	19	1	2	1	1	1	0	0	0	0	14	0	1	1	1	0	0	0	0	3	2	3	1	3	2	1	3	1	3	2	2	2	2	2	1	.	.	2	1	1	2	2	2	2	1	.	.	10	9
514	21	0	3	1	2	1	0	0	1	1	16	0	0	0	0	0	1	0	0	1	2	2	2	2	2	2	2	2	2	2	2	2	2	2	2	2	2	2	2	2	2	2	2	2	2	18	16	12	5
515	21	0	4	3	0	1	0	0	1	3	17	1	1	0	0	1	0	0	1	3	.	2	2	3	2	1	1	1	2	2	2	1	2	1	1	1	1	1	1	1	1	1	1	1	1	13	9	.	7
516	18	1	2	1	1	1	0	0	1	1	15	1	1	1	1	0	0	0	0	3	1	2	2	1	2	3	2	2	2	1	2	3	2	1	2	1	1	1	2	1	2	2	2	1	2	14	16	9	7
517	18	1	4	1	0	1	0	0	0	0	15	0	0	0	0	0	0	1	0	2	1	1	1	2	.	1	1	1	2	1	1	1	1	1	1	1	.	1	1	2	1	2	.	1	1	.	.	6	5
518	19	0	.	1	3	4	1	0	1	1	15	0	1	1	1	0	0	0	1	2	1	3	1	1	1	2	2	1	2	1	1	.	1	3	1	2	3	2	4	1	3	2	2	1	1	17	.	7	7
519	20	1	1	2	0	1	0	0	0	2	15	1	1	1	1	1	0	1	1	3	1	2	1	2	2	2	2	1	2	1	2	1	1	2	1	1	1	1	2	1	1	2	1	1	1	13	12	6	7
520	20	1	2	2	1	1	1	0	1	2	12	1	1	1	1	1	1	0	1	3	.	2	3	3	3	3	3	3	3	2	.	2	2	3	3	2	2	2	3	.	3	2	3	2	2	.	.	.	8
521	21	1	4	3	3	1	0	0	0	1	15	1	0	0	0	1	0	0	0	3	3	3	3	3	3	3	2	2	2	2	2	3	3	2	3	2	3	3	3	2	3	.	3	2	2	23	.	17	8
522	23	0	3	2	2	1	1	0	0	3	21	1	1	1	1	1	1	0	1	3	2	2	2	2	3	1	2	2	3	3	2	2	2	3	2	3	1	2	.	2	1	3	3	2	3	.	20	12	8
523	19	1	1	1	0	3	0	0	1	3	14	1	0	0	1	1	0	0	0	3	2	2	2	3	3	.	2	2	3	2	1	2	2	.	.	.	.	.	.	.	.	2	2	1	2	.	.	.	8
524	18	0	3	1	0	3	1	1	1	4	12	1	1	1	1	1	0	1	1	3	2	3	3	3	3	3	3	2	3	2	3	3	2	3	3	2	2	2	3	3	3	3	2	2	3	24	22	14	9
525	23	0	1	1	0	4	1	1	1	0	16	1	1	1	1	1	0	1	1	2	2	2	2	2	2	2	2	2	2	2	2	2	2	2	2	2	2	2	2	2	2	2	2	2	2	18	16	12	6
526	.	.	3	.	3	1	0	1	1	1	15	1	0	0	0	0	0	1	0	1	1	1	1	1	1	1	2	1	.	1	1	.	1	1	1	1	.	1	1	1	1	1	1	.	1	.	.	.	.
527	25	0	4	2	3	4	0	0	0	1	18	1	0	0	0	0	0	1	0	2	1	2	4	3	1	3	.	2	3	2	3	3	2	2	3	2	3	3	1	2	3	1	3	2	2	.	19	15	7
528	22	1	3	3	1	1	1	0	0	1	13	1	1	1	1	1	0	0	1	2	3	3	4	3	2	3	3	3	3	3	3	2	4	2	3	3	2	3	2	2	3	3	3	2	2	23	21	19	8
529	19	1	2	1	0	1	0	0	1	0	13	1	1	1	1	1	0	0	1	3	3	3	3	3	3	1	2	2	2	2	3	2	3	2	2	2	1	3	1	2	2	2	2	1	2	18	16	15	8
530	22	1	2	1	1	1	1	0	0	1	14	1	1	1	1	1	1	0	1	2	4	4	4	3	3	2	2	3	3	3	3	2	4	3	4	3	2	3	3	2	3	2	3	3	1	24	19	22	9
531	18	0	4	1	0	3	0	0	1	1	12	0	1	1	1	1	0	0	1	3	2	4	3	3	3	2	3	3	3	2	2	3	2	2	2	2	2	2	3	3	2	2	3	1	3	24	19	12	10
532	.	0	4	2	3	1	0	0	0	2	10	0	0	0	1	0	0	0	0	2	2	2	2	1	4	1	4	2	3	3	3	2	2	3	4	.	3	2	2	2	2	3	3	3	2	23	.	15	7
533	20	1	1	2	1	1	0	0	1	2	12	1	1	1	1	1	1	1	1	3	3	3	3	3	3	3	3	3	3	3	3	3	3	3	3	3	3	4	3	3	3	3	3	3	3	27	24	19	9
534	21	0	3	2	0	1	0	1	1	2	14	1	1	1	1	1	1	1	1	4	2	3	3	3	3	3	2	.	.	.	.	.	.	.	.	.	.	.	.	.	.	.	.	.	.	.	.	.	.
535	20	1	3	2	1	1	.	0	0	2	14	1	1	1	1	1	1	0	1	3	3	2	4	2	3	2	1	3	2	2	2	3	3	2	.	.	.	.	.	.	.	.	.	.	.	.	.	.	7
536	26	0	2	3	3	2	1	1	1	4	18	0	0	1	0	0	1	1	1	1	2	1	2	2	1	1	3	1	2	2	2	2	3	1	1	2	1	1	1	1	2	2	2	1	2	14	14	10	4
537	22	0	4	3	2	1	0	1	0	1	18	1	0	0	1	0	1	0	0	3	3	3	3	3	3	3	3	3	3	3	3	3	.	3	.	.	3	3	3	3	3	3	3	3	3	27	.	.	9
538	21	0	3	3	1	1	1	0	0	0	14	1	1	1	1	1	1	1	1	1	1	2	1	2	2	3	3	2	2	2	1	2	3	2	3	1	1	2	2	3	3	2	2	2	.	20	.	12	5
539	19	1	2	1	0	1	0	0	0	0	12	0	1	1	1	1	0	0	1	2	3	4	3	3	3	3	3	3	4	4	2	2	3	2	3	2	3	3	3	2	.	3	3	2	3	.	20	17	10
540	21	0	3	2	3	1	1	1	1	1	14	1	0	0	1	0	1	1	0	3	3	3	3	3	3	3	3	3	3	3	3	3	3	3	3	3	3	3	3	3	3	3	3	3	3	27	24	18	9
541	24	1	2	3	0	1	0	1	1	3	16	1	0	0	0	1	0	0	0	2	2	2	2	2	2	1	1	1	2	2	2	2	2	2	2	2	2	2	2	2	2	2	2	2	2	16	15	12	6
542	18	1	2	1	2	1	1	0	0	2	15	1	1	0	1	0	1	0	1	2	1	2	1	2	1	1	2	2	3	2	2	3	1	1	2	2	1	2	1	1	2	2	2	1	2	14	15	8	7
543	19	0	2	1	3	1	1	0	1	3	13	1	1	1	0	0	0	0	0	3	1	1	1	1	1	1	1	1	1	1	1	1	1	1	1	1	1	1	1	1	1	1	1	1	1	9	8	6	5
544	20	1	2	2	1	1	0	1	1	0	14	1	1	1	1	0	0	1	1	4	3	4	3	3	3	4	2	4	3	4	4	.	4	4	4	4	4	4	4	4	3	3	4	4	4	31	.	22	11
545	22	0	2	2	1	1	1	0	1	3	17	0	1	1	1	1	1	1	1	2	2	2	2	2	2	2	2	2	2	1	3	3	3	2	3	2	1	2	2	2	2	2	2	2	2	16	18	14	6
546	19	1	2	2	0	1	0	0	0	0	13	1	1	1	1	1	0	0	1	4	3	3	2	3	2	4	2	.	4	2	1	1	1	2	1	2	2	2	2	1	2	2	2	1	2	.	16	10	11
547	23	0	2	3	0	2	0	1	0	4	19	0	1	0	0	0	0	0	0	1	1	1	1	1	1	1	1	1	1	1	1	1	1	1	1	1	1	1	1	1	1	1	1	1	1	9	8	6	3
548	19	1	2	1	0	1	0	0	1	0	17	1	1	1	1	1	1	1	1	2	1	1	1	.	2	2	1	1	2	1	1	3	3	3	2	2	2	2	2	2	2	2	2	1	2	.	17	10	5
549	20	0	4	2	.	1	0	1	1	3	12	1	0	0	1	1	1	0	0	2	2	3	2	3	2	3	2	2	3	2	2	2	2	2	2	3	2	2	3	2	2	2	2	1	1	20	17	11	8
550	18	1	2	1	0	1	0	0	0	0	15	1	1	1	1	1	0	1	0	3	2	2	2	2	2	1	2	2	2	2	2	3	3	2	3	3	3	2	2	3	3	2	2	1	2	21	17	13	7
551	.	.	.	2	2	3	0	0	0	3	.	0	0	0	0	0	0	1	0	.	.	.	.	.	.	.	.	.	.	.	.	.	.	.	.	.	.	.	.	.	.	.	.	.	.	.	.	.	.
552	19	1	2	2	3	1	1	0	0	0	15	1	0	0	1	0	0	0	0	1	1	1	1	1	1	1	1	1	1	1	1	1	1	1	1	1	1	1	1	1	1	1	1	1	1	9	8	6	3
553	20	1	4	3	1	1	0	0	1	1	13	1	0	0	0	1	0	0	0	1	1	1	.	1	1	.	1	1	1	1	1	1	1	1	1	1	1	1	.	1	1	1	1	1	1	.	.	.	3
554	19	1	2	1	1	1	0	0	0	3	.	1	1	1	1	0	0	0	1	3	3	3	.	3	2	1	1	.	3	3	3	3	3	3	3	2	2	2	2	2	2	2	2	2	3	.	19	.	9
555	19	0	2	2	0	1	0	0	1	1	17	0	1	1	1	1	1	0	1	2	1	3	2	2	2	1	3	1	4	2	1	3	4	4	2	3	2	.	.	.	.	.	.	.	.	.	.	.	9
556	20	0	4	1	3	1	0	0	0	1	15	0	1	1	1	1	0	0	0	3	1	2	1	2	1	1	1	1	1	1	1	3	1	2	1	1	1	1	1	1	1	1	1	1	1	10	11	6	6
557	21	0	6	2	3	1	0	1	1	0	13	1	1	1	1	1	1	0	1	1	1	1	1	1	2	.	1	1	1	1	1	1	1	1	1	1	1	1	1	1	1	1	1	1	1	10	.	6	3
558	18	1	2	1	0	1	0	0	0	0	14	1	0	0	1	0	0	0	0	3	2	3	2	2	2	2	3	2	3	2	2	3	4	3	3	2	2	3	3	3	3	3	2	2	3	22	20	16	9
559	20	0	6	1	3	1	0	1	1	4	15	1	1	1	1	1	1	1	0	2	2	2	2	2	2	2	2	.	2	2	2	2	2	2	2	2	2	2	2	2	2	2	2	2	2	.	16	12	6
560	24	0	2	3	1	1	0	1	1	1	16	0	0	0	0	0	0	1	0	1	1	1	1	1	1	1	1	1	1	1	1	1	1	1	1	1	1	1	1	1	1	1	1	1	1	9	8	6	3
561	22	0	3	3	0	4	0	0	0	1	18	0	1	1	1	1	1	1	1	3	3	3	3	3	.	2	2	3	2	3	2	3	3	3	3	3	2	3	2	2	3	3	3	2	2	.	21	17	8
562	20	1	3	1	1	1	0	0	0	0	16	1	1	0	1	1	0	0	1	1	1	2	2	1	1	1	1	2	3	1	1	3	3	3	2	1	2	1	2	3	1	2	1	1	3	14	15	10	6
563	20	0	3	1	1	3	1	1	1	2	13	1	1	1	1	1	0	0	0	4	3	3	3	3	2	2	2	3	2	3	3	2	3	4	3	3	1	3	1	2	2	2	2	2	2	19	20	17	9
564	21	1	2	3	2	1	0	1	1	0	14	1	1	1	1	1	1	1	0	2	1	1	1	1	1	1	1	1	1	1	1	1	1	1	1	1	.	1	1	1	1	1	1	1	1	.	8	6	4
565	18	0	3	1	0	1	0	0	0	2	14	1	0	0	1	0	1	0	1	4	3	2	3	2	2	3	3	3	2	2	1	2	3	3	3	.	1	2	2	2	3	2	2	1	2	20	.	15	8
566	21	1	1	2	0	1	0	1	1	4	13	1	1	1	1	1	1	1	1	4	3	4	4	4	4	.	3	4	4	4	4	4	4	1	4	3	1	4	1	4	4	4	4	1	4	29	.	20	12
567	.	1	2	3	.	1	0	.	0	1	17	1	1	1	1	1	0	0	1	3	2	3	3	4	2	1	3	3	2	3	1	3	3	4	3	3	3	3	3	2	4	2	1	2	2	27	17	16	8
568	21	1	3	2	1	1	0	0	0	1	15	0	0	0	1	1	1	0	0	2	1	1	1	1	1	1	2	1	2	1	1	1	3	1	1	3	1	1	1	1	1	1	1	1	1	10	10	8	5
569	22	1	4	3	3	1	0	1	1	1	18	1	1	1	1	0	0	0	1	3	2	2	1	4	1	1	3	1	1	1	1	4	4	1	4	3	1	3	1	1	1	3	2	1	3	14	18	15	6
570	19	1	1	2	3	1	0	0	0	3	16	1	1	1	1	1	1	0	0	3	2	3	2	2	3	4	2	2	4	2	1	2	3	2	3	3	3	2	3	3	1	1	3	1	3	21	19	13	10
571	21	0	4	3	3	1	0	0	1	3	14	0	1	1	1	1	1	1	0	2	1	2	1	2	2	1	2	2	2	1	1	3	3	3	.	4	2	2	1	3	2	2	2	2	3	17	19	.	6
572	19	0	4	1	3	1	0	0	0	1	15	1	1	1	1	1	1	1	1	4	1	4	1	3	2	2	4	1	4	2	1	1	3	2	2	4	3	3	1	1	2	3	3	1	2	19	18	11	12
573	21	0	6	2	3	1	1	.	1	2	12	1	1	1	1	1	1	0	1	2	1	1	1	1	1	1	1	1	1	1	1	1	1	1	1	1	1	1	1	1	1	1	1	1	1	9	8	6	4
574	23	0	6	1	1	1	0	1	1	4	14	1	0	0	1	1	1	0	0	3	3	3	2	3	2	4	2	2	2	2	2	1	4	2	2	3	3	3	4	3	2	3	3	1	2	23	20	15	8
575	19	0	2	1	2	1	0	1	1	2	15	1	0	0	1	1	1	0	0	3	1	3	1	1	.	1	3	1	3	3	1	1	2	3	1	1	1	3	2	3	1	.	1	1	1	.	.	9	9
576	24	0	2	3	3	1	1	1	1	3	16	0	1	1	0	0	0	0	0	2	2	2	2	2	2	2	2	2	2	.	2	2	2	2	2	.	.	.	.	.	.	.	.	.	.	.	.	.	6
577	23	0	2	3	1	1	0	1	1	1	15	1	.	.	.	.	.	.	.	.	.	.	.	.	.	.	.	.	.	.	.	.	.	.	.	.	.	.	.	.	.	.	.	.	.	.	.	.	.
578	22	0	2	2	3	1	0	0	1	1	15	0	0	0	1	0	0	0	0	2	2	3	2	3	2	3	2	2	3	2	3	3	2	3	2	3	2	3	2	3	2	3	3	2	4	20	25	13	8
579	18	1	1	1	1	1	1	0	1	0	15	1	1	1	1	1	1	1	1	3	3	3	2	3	3	2	2	2	3	3	2	2	3	2	3	3	3	3	3	3	3	3	3	3	3	25	20	17	9
580	21	1	1	3	2	1	0	0	0	1	15	1	1	0	1	1	0	0	0	3	2	2	2	2	2	1	2	1	2	2	1	2	2	2	2	3	2	2	2	2	2	2	1	1	1	17	13	11	7
581	24	0	3	3	3	4	.	0	1	0	.		.	.	.	.	.	.	.	.	.	.	.	.	.	.	.	.	.	.	.	.	.	.	.	1	.	.	.	1	1	1	1	1	1	.	.	.	.
582	25	1	2	3	3	1	0	0	0	1	18	0	1	1	1	0	1	0	1	1	1	1	1	1	1	1	1	1	1	1	1	1	1	1	1	1	1	1	1	1	1	1	1	1	1	9	8	6	3
583	22	1	4	2	1	1	1	1	1	0	16	1	1	1	1	1	1	0	1	3	2	3	3	3	3	3	3	3	2	3	3	3	3	2	3	2	2	3	.	2	2	3	3	3	3	.	22	17	8
584	25	1	4	3	1	1	0	1	1	1	16	1	1	1	1	1	1	0	1	3	3	.	3	3	3	3	3	3	3	3	3	3	3	3	3	.	3	3	3	3	3	3	3	2	3	27	.	17	.
585	21	0	2	3	3	1	0	1	1	1	18	1	1	0	1	0	1	0	0	3	1	2	1	2	1	2	1	.	2	2	.	2	1	1	2	.	2	2	2	.	1	1	1	1	1	.	.	8	7
586	23	0	3	3	3	1	0	0	1	2	18	0	1	1	1	1	1	1	1	1	1	2	1	1	3	1	1	1	1	1	1	1	1	1	1	1	1	1	1	1	1	1	1	1	1	11	8	6	4
587	19	1	5	2	1	1	0	0	0	0	16	1	1	1	1	1	1	0	1	2	3	3	3	2	3	2	3	3	2	3	1	2	4	2	3	3	3	3	3	3	3	2	2	1	2	26	16	17	7
588	21	1	3	3	0	1	1	0	0	1	18	0	0	0	0	0	0	0	1	2	2	2	2	2	.	2	2	2	2	2	2	2	2	2	2	2	2	2	2	2	2	2	2	2	2	.	16	12	6
589	20	0	2	2	0	1	0	1	0	4	14	0	1	1	1	1	1	0	1	1	1	1	2	1	1	1	1	1	1	2	1	2	2	1	3	2	1	2	2	2	1	1	1	1	1	12	10	11	3
590	30	0	1	3	2	1	1	1	1	1	18	1	0	0	0	1	0	1	1	4	3	4	4	1	3	3	4	4	4	2	.	.	.	.	.	.	.	.	.	.	.	.	.	.	.	.	.	.	12
591	21	0	4	1	0	4	0	.	1	3	.	1	1	1	1	1	1	1	1	2	2	2	4	2	2	2	2	2	2	2	2	2	2	2	3	2	2	2	2	2	2	2	2	2	3	18	17	15	6
592	24	0	1	3	2	3	0	0	0	1	16	1	0	0	1	1	1	1	1	4	2	3	3	3	4	4	2	2	3	3	4	4	4	1	2	3	2	3	1	4	2	4	3	1	2	23	25	15	10
593	21	0	2	1	3	2	1	1	0	0	12	1	0	0	1	1	1	1	0	1	1	2	1	1	3	3	3	2	1	2	.	2	1	1	1	3	1	2	1	3	1	1	1	1	1	17	.	7	4
594	20	1	1	1	1	3	0	0	0	4	16	1	1	1	1	1	1	0	1	3	1	3	1	3	2	3	3	2	3	4	3	4	4	1	2	1	1	3	2	2	3	3	1	1	3	22	19	12	9
595	26	0	1	3	3	3	0	.	1	3	.	0	0	1	0	0	0	0	0	1	1	2	3	2	1	3	3	1	2	2	3	3	3	.	2	3	4	1	1	2	1	3	3	2	3	17	.	12	5
596	21	.	.	.	.	.	.	.	.	.	.		.	.	.	.	.	.	.	.	.	.	.	.	.	.	.	.	.	.	.	.	.	.	.	.	.	.	.	.	.	.	.	.	.	.	.	.	.
597	.	.	.	1	0	3	0	0	1	3	13	0	0	0	1	1	0	0	0	3	2	3	1	3	4	1	2	2	.	2	2	2	3	2	2	3	1	1	.	2	2	2	1	1	2	.	15	10	.
598	18	1	3	1	0	1	1	0	1	2	13	1	0	0	1	1	0	0	1	2	1	3	2	2	2	2	2	2	2	2	2	2	2	2	2	2	2	2	2	2	2	2	2	2	2	18	16	11	7
599	22	0	2	3	1	1	0	0	1	1	16	1	1	0	0	0	0	0	0	2	2	2	2	2	3	4	4	4	4	4	4	4	3	4	3	4	4	4	4	4	4	4	4	4	4	33	32	18	8
600	.	.	1	1	0	1	0	0	1	0	14	1	0	0	1	0	0	0	0	3	.	2	2	3	2	1	2	2	2	3	2	2	3	3	3	3	2	3	2	3	2	2	.	2	2	21	.	.	7
601	20	1	2	2	1	1	1	0	0	0	13	1	1	0	1	1	1	1	0	3	4	3	3	4	3	3	4	1	1	2	2	3	.	.	.	.	.	.	.	.	.	.	.	.	.	.	.	.	7
602	22	0	2	3	1	1	1	1	1	3	20	0	1	1	1	1	1	1	1	2	1	2	2	2	2	2	3	2	3	2	1	3	2	1	2	1	1	1	2	2	1	3	2	1	1	17	14	9	7
603	20	0	2	1	3	1	1	0	1	3	14	1	1	1	1	1	0	0	1	3	2	.	2	2	3	3	3	2	3	2	2	1	3	2	1	3	2	3	2	2	2	3	2	2	3	20	19	13	.
604	.	.	.	1	1	2	0	0	0	2	.	0	1	1	0	1	0	0	0	3	1	3	3	3	3	2	2	3	.	1	1	1	1	4	1	3	1	3	3	1	2	2	3	1	1	19	17	10	.
605	20	0	2	1	1	1	0	1	1	4	11	0	1	1	1	0	0	1	0	1	1	1	1	1	1	1	2	2	2	2	2	2	2	2	2	2	2	2	2	2	2	2	2	2	2	16	15	10	4
606	18	0	3	1	3	1	0	0	1	2	15	1	1	1	1	1	1	0	0	2	2	2	2	2	2	2	2	2	2	2	2	2	2	2	2	2	2	2	2	2	2	2	2	2	2	18	16	12	6
607	20	1	2	2	1	1	1	1	1	1	14.5	1	1	1	1	1	1	1	1	4	2	3	2	2	3	4	3	2	4	3	2	4	4	3	3	3	4	2	2	3	2	3	3	2	4	24	26	15	11
608	19	0	.	1	.	1	1	0	1	1	14	0	1	1	1	0	0	0	1	3	1	2	3	3	2	1	3	3	3	2	2	3	3	1	1	2	1	2	3	.	2	2	2	1	3	.	16	11	8
609	18	0	2	1	3	1	0	0	1	3	17	0	0	0	1	1	1	0	1	2	1	1	1	2	3	3	2	1	2	2	1	1	2	3	1	1	1	2	1	1	2	1	1	3	2	15	13	10	5
610	20	0	4	1	1	1	0	0	1	1	16	1	1	0	0	0	0	0	0	1	1	1	1	1	1	1	1	1	2	2	2	2	3	3	2	2	2	1	2	1	1	2	2	2	2	12	16	10	4
611	20	0	3	2	0	1	0	0	1	3	15	1	1	1	1	1	1	0	0	1	1	2	1	1	1	3	3	2	2	2	1	2	3	2	2	2	2	1	2	1	2	2	2	1	2	16	16	9	5
612	23	0	4	2	0	1	1	1	1	3	16	1	0	0	1	0	0	0	0	2	2	2	2	3	3	1	2	3	3	3	1	2	4	2	4	3	2	3	1	3	3	3	2	1	2	23	16	16	7
613	20	0	2	2	3	1	0	0	1	4	15	1	1	1	1	0	0	1	0	3	2	3	2	2	2	2	2	2	2	2	2	2	2	2	2	2	3	3	3	3	3	3	3	3	3	22	19	14	8
614	19	0	2	1	3	1	1	0	0	0	13	0	1	1	1	0	1	0	0	1	3	2	2	2	3	2	3	2	2	3	3	2	3	2	2	3	1	2	2	2	3	.	3	2	3	21	.	14	5
615	18	0	6	1	0	1	1	0	0	4	15	0	1	0	1	1	0	0	1	3	3	1	3	1	2	3	4	3	1	2	2	1	4	1	3	2	1	2	1	1	2	3	1	1	1	17	14	16	5
616	20	0	4	2	0	1	1	0	0	0	16	0	0	1	1	1	1	0	0	3	2	2	2	2	3	2	2	2	2	3	2	3	3	3	2	2	2	2	2	2	2	2	2	2	2	20	18	13	7
617	18	1	2	1	0	1	1	0	0	0	14	1	0	0	1	1	0	0	1	3	2	2	1	2	1	1	3	2	3	2	3	2	2	.	3	2	3	2	2	1	2	2	2	1	2	18	.	11	8
618	20	0	2	3	3	2	1	0	0	3	18	1	0	0	1	0	0	0	0	3	3	.	3	3	3	1	1	1	2	1	1	2	2	2	1	2	2	2	2	2	1	1	1	1	1	16	11	12	.
619	19	0	2	1	1	1	1	0	0	1	17	0	0	0	1	1	0	0	0	3	3	.	2	2	2	3	3	3	2	3	3	4	4	3	3	3	2	3	3	3	2	3	2	3	3	23	24	18	.
620	19	0	3	1	0	1	0	0	1	3	14	1	0	1	1	1	1	0	0	1	2	1	2	2	3	1	2	1	2	2	2	1	1	1	3	2	2	4	1	2	3	1	3	3	2	18	13	15	4
621	20	0	3	2	1	1	0	0	1	0	15	1	1	0	0	1	1	0	0	2	3	1	1	2	4	1	3	1	2	1	3	1	3	2	2	3	1	1	1	3	3	3	1	3	2	19	16	13	5
622	21	1	2	3	0	1	1	0	0	0	11	1	1	1	1	1	1	1	1	3	3	3	3	3	3	3	3	3	3	4	3	3	3	3	3	3	3	3	3	3	3	3	3	3	4	28	25	18	9
623	19	0	1	1	1	1	1	0	1	2	16	1	1	1	1	1	1	0	0	3	2	3	3	2	2	3	2	3	2	3	2	3	2	3	2	3	2	3	2	3	2	3	2	3	2	21	21	15	8
624	20	0	3	2	1	1	1	0	0	1	16	1	0	0	1	1	1	0	1	3	3	3	3	2	2	3	3	3	3	3	2	3	2	3	2	3	1	3	4	2	3	2	2	1	4	23	22	14	9
625	.	1	3	1	1	1	0	0	1	2	13	1	0	0	1	0	0	0	0	3	1	2	1	1	1	1	1	1	3	2	1	1	2	1	2	3	1	2	3	2	1	1	1	1	1	13	10	9	8
626	18	1	1	1	1	1	1	1	1	1	15	1	1	1	1	1	0	0	0	3	1	2	2	3	2	1	2	1	3	2	1	2	2	2	1	1	2	2	3	3	2	.	3	3	1	20	.	11	8
627	21	0	1	1	1	1	1	0	0	4	16	1	1	1	1	1	1	1	1	3	2	3	2	3	3	1	3	2	3	2	2	2	3	3	2	3	2	2	3	4	3	2	1	4	3	25	17	15	9
628	18	0	6	1	2	1	0	0	0	0	15	0	0	0	1	0	0	0	0	3	2	3	2	2	2	2	2	3	2	3	.	3	3	2	2	3	3	3	2	4	3	4	4	2	3	24	.	14	8
629	.	1	2	1	0	1	1	0	0	2	16	1	0	0	1	1	1	0	0	3	3	4	4	3	3	2	2	3	3	3	2	3	3	2	3	3	3	3	2	2	3	2	2	2	2	24	18	18	10
630	21	1	3	2	3	1	1	0	1	3	15	1	1	1	1	1	0	0	1	3	4	4	3	2	4	3	2	3	2	3	2	2	3	3	3	3	3	3	3	3	3	4	1	1	2	26	20	17	9
631	18	0	3	1	0	1	1	0	0	2	14	1	1	1	1	1	1	1	1	3	1	3	1	3	3	4	2	1	2	3	1	1	4	1	3	3	1	2	4	1	1	2	2	2	2	19	16	13	8
632	19	0	2	1	1	1	1	0	1	0	15	1	1	1	1	1	1	0	0	4	2	3	2	3	1	1	2	1	2	2	2	3	.	.	.	.	.	.	.	.	.	.	.	.	.	.	.	.	9
633	.	.	2	2	0	1	0	0	1	1	13	1	1	1	1	1	0	1	0	3	2	4	2	3	3	3	3	3	3	2	3	3	3	3	3	3	3	.	3	3	3	3	3	3	3	26	24	.	10
634	20	0	3	2	2	1	1	1	1	2	15	1	1	1	1	0	0	0	0	3	3	3	3	3	3	3	3	3	3	3	3	3	3	3	3	3	3	3	3	3	3	3	3	3	3	27	24	18	9
635	19	1	2	1	3	1	1	0	1	0	15	1	1	1	1	1	1	0	1	3	3	3	3	3	3	3	3	3	3	3	3	3	3	3	3	3	3	3	3	3	3	3	3	3	3	27	24	18	9
636	19	1	2	1	0	1	1	0	1	1	13	1	1	1	1	1	1	1	1	3	2	2	3	.	.	2	1	2	2	3	3	2	3	3	3	3	2	3	1	1	3	2	1	3	3	.	19	17	7
637	19	1	4	2	0	1	1	0	0	0	9	0	1	0	1	1	0	0	0	3	3	3	3	3	3	1	2	1	3	2	2	1	2	2	2	2	2	1	2	2	2	2	2	3	3	19	15	14	9
638	19	0	3	2	1	1	1	1	1	2	14	1	1	1	1	1	1	0	1	1	1	1	3	3	3	3	3	3	3	3	3	3	3	3	3	3	3	3	3	3	3	3	3	3	3	27	24	16	5
639	20	0	2	2	0	1	0	0	1	3	15	1	0	0	1	1	1	0	1	4	3	2	3	2	2	3	2	3	2	2	3	2	3	2	3	2	3	.	2	2	2	2	3	2	2	20	19	.	8
640	21	0	6	1	1	1	0	0	1	3	18	1	0	0	0	1	0	0	0	2	2	2	3	1	1	2	2	1	1	1	3	2	2	3	2	2	3	1	1	1	3	2	4	2	4	14	22	12	5
641	18	0	6	1	1	1	0	1	1	2	14	1	1	1	1	1	1	0	1	2	1	3	2	3	.	2	1	3	4	3	3	2	3	2	3	3	2	3	2	2	2	2	3	2	3	.	20	14	9
642	20	1	2	2	0	1	0	0	1	1	18	0	0	0	1	0	0	0	0	3	3	.	3	3	3	2	3	2	2	2	3	3	3	3	.	3	.	3	3	3	3	3	3	3	3	.	23	.	.
643	20	0	6	1	2	1	0	0	1	1	18	1	0	0	1	1	0	0	0	3	2	3	3	3	3	2	2	2	3	3	2	2	3	3	3	3	.	3	3	3	3	3	3	3	3	.	21	17	9
644	19	0	3	1	0	1	0	0	0	3	14	1	0	0	1	1	0	0	1	4	3	3	3	3	1	1	2	3	2	3	2	3	4	2	3	3	1	3	2	1	1	2	2	1	1	17	16	17	9
645	19	1	5	1	2	1	1	0	1	1	15	1	1	1	1	1	1	0	1	2	3	3	2	2	3	2	3	2	3	2	3	2	3	2	3	3	2	2	3	2	3	2	3	3	3	22	20	16	8
646	20	0	6	1	1	2	0	0	0	0	12	1	1	1	1	1	1	1	1	4	4	3	2	3	2	3	2	2	2	3	3	2	3	2	2	3	2	2	2	3	2	3	2	1	3	21	21	14	9
647	19	0	2	1	2	1	1	0	0	0	12	1	1	1	1	1	0	0	0	2	.	3	2	1	1	1	1	2	3	1	2	1	3	2	3	1	1	2	1	1	1	2	2	1	1	10	12	.	8
648	19	0	1	1	1	2	0	0	1	2	14	0	1	1	1	0	0	0	0	2	1	1	1	1	1	1	1	1	1	1	1	1	1	1	1	1	1	1	1	1	1	1	1	1	1	9	8	6	4
649	20	0	2	1	3	1	0	0	1	2	16	1	0	0	0	1	0	0	0	3	3	3	2	3	3	1	2	3	3	3	3	2	2	3	3	3	3	3	3	3	3	2	2	3	3	26	19	16	9
650	18	0	2	1	3	1	0	0	0	1	14	1	1	1	1	0	0	0	1	1	1	1	2	2	2	1	1	1	2	1	1	2	2	1	2	1	2	1	2	2	2	1	1	2	1	15	9	10	4
651	19	0	2	.	1	1	1	0	1	1	16	1	1	0	1	1	0	0	0	2	1	1	1	1	.	1	1	1	1	3	1	1	4	3	3	2	.	2	2	.	.	.	.	.	.	.	.	.	4
652	19	0	3	1	0	3	0	0	1	1	16	1	1	1	1	1	0	1	1	2	1	2	3	2	1	3	3	2	2	2	1	4	2	2	3	2	1	2	2	2	2	2	2	1	3	17	19	12	6
653	20	1	1	1	0	1	0	0	0	0	17	1	1	0	1	1	0	0	1	4	2	2	2	3	1	2	3	2	1	3	1	2	3	2	3	2	1	3	1	3	2	2	1	1	2	19	14	14	7
654	20	1	1	1	0	1	0	0	0	1	16	1	1	1	1	1	0	0	1	4	3	3	2	3	1	4	1	3	2	3	1	2	4	2	3	3	2	3	2	1	1	3	1	1	3	17	19	16	9
655	18	0	1	2	0	1	0	0	1	1	15	1	1	1	1	1	1	1	1	4	2	3	1	2	2	1	2	1	2	2	2	3	3	2	2	1	2	2	2	2	3	2	3	2	3	18	17	12	9
656	19	0	1	2	0	1	0	0	0	0	15	1	0	0	1	1	0	0	1	2	1	3	1	4	1	2	2	1	3	4	2	1	3	3	1	2	1	3	3	.	2	3	4	1	2	.	19	10	8
657	19	0	3	1	0	1	1	1	1	3	14	1	1	1	1	1	1	1	1	4	3	3	2	2	2	3	1	3	2	2	1	1	3	2	3	3	1	3	2	1	1	2	2	1	1	15	15	15	9
658	26	0	3	3	3	1	0	0	1	3	18	1	0	0	1	0	0	0	0	1	1	2	2	2	2	1	1	2	2	4	2	3	1	2	2	2	1	2	2	2	1	1	2	1	1	17	14	9	5
659	22	0	4	3	3	4	1	1	1	4	17	1	1	1	1	1	1	0	1	3	1	2	2	1	2	4	2	2	4	2	1	2	4	2	3	2	2	2	3	1	1	1	2	3	1	16	15	15	9
660	20	0	3	2	0	1	1	1	1	1	9	1	0	0	1	1	0	0	0	1	3	3	1	3	3	1	3	2	3	3	1	1	3	2	3	2	3	4	2	3	3	3	3	3	2	25	15	17	7
661	20	0	6	1	1	1	1	1	1	4	15	1	0	1	1	0	0	0	0	2	1	1	1	1	1	1	2	1	2	1	1	2	4	3	1	2	1	1	1	1	1	2	1	3	2	10	14	11	5
662	24	0	6	1	3	.	0	0	1	4	19	0	1	1	1	1	1	1	1	1	1	2	4	3	1	4	1	1	3	1	4	2	1	2	1	1	1	1	1	2	2	3	1	1	2	13	19	9	6
663	17	1	1	1	0	1	0	0	0	0	16	1	0	0	1	0	0	0	0	3	2	1	4	2	1	1	2	1	1	1	4	1	1	4	1	1	1	1	1	1	1	1	1	1	1	11	14	10	5
664	19	1	7	2	1	3	1	1	1	2	15	1	1	1	1	1	1	1	1	4	1	3	2	2	4	4	3	1	4	4	2	3	4	1	2	3	3	4	4	4	4	4	2	1	3	29	22	14	11
665	20	0	2	1	0	1	0	1	1	2	11	1	1	1	1	1	1	1	1	3	3	4	4	3	3	2	2	3	2	2	1	1	3	3	3	3	2	3	2	2	2	3	2	2	3	21	18	18	9
666	.	0	.	1	0	1	0	0	0	2	.	0	0	0	1	0	0	0	0	1	1	1	2	1	2	1	1	1	2	2	2	2	2	2	2	2	1	1	2	1	2	2	2	2	1	13	14	10	4
667	23	0	.	3	0	3	0	0	0	3	14	1	0	0	1	1	1	0	0	2	2	2	3	3	2	2	2	3	3	2	2	3	4	2	4	2	1	4	3	2	1	2	2	2	1	19	16	19	7
668	20	1	2	3	0	1	1	0	0	3	17	0	0	0	1	1	0	0	1	1	1	1	1	1	1	1	1	1	1	1	1	1	3	1	1	1	1	1	1	1	1	1	1	1	1	9	8	8	3
669	21	0	3	3	1	1	0	0	0	3	17	0	0	0	1	0	0	0	1	1	1	1	1	1	1	1	1	1	3	1	1	2	2	1	2	3	1	2	1	1	1	3	1	2	3	9	15	10	5
670	22	0	4	2	0	3	0	1	1	1	15	1	1	1	1	1	0	1	0	3	3	3	4	3	3	1	2	3	1	3	3	3	3	2	3	2	3	3	2	2	3	3	3	2	1	24	18	18	7
671	20	1	2	3	0	1	1	0	1	0	14	1	1	0	1	1	0	0	1	2	3	2	3	2	1	2	1	3	2	2	2	3	1	1	3	3	2	3	3	2	3	3	2	3	3	19	19	16	6
672	20	0	2	2	0	1	0	1	1	3	12	1	0	0	1	1	1	0	0	2	2	3	2	3	2	3	2	1	3	2	2	1	2	2	3	1	2	2	3	1	3	2	2	1	1	19	14	12	8
673	20	0	2	1	1	1	1	1	1	2	14	1	1	1	1	1	1	0	1	3	2	2	3	3	4	4	1	3	3	2	2	3	4	3	3	3	4	3	1	2	2	3	3	4	4	22	25	19	8
674	20	1	2	1	1	1	.	1	1	2	15	1	1	1	1	1	0	0	1	3	3	3	3	2	3	2	2	2	3	2	2	3	3	3	3	2	2	3	3	3	2	3	2	2	3	21	20	17	9
675	20	1	3	2	1	1	0	0	1	3	15	1	1	1	1	1	0	0	1	3	1	3	3	2	2	3	2	2	2	3	2	4	4	3	3	3	2	2	2	2	2	2	2	1	2	19	21	14	8
676	22	1	7	2	0	1	0	0	1	0	15	1	1	1	1	1	1	0	1	3	1	2	2	3	3	1	3	2	3	2	1	2	4	3	3	3	1	2	3	3	2	2	2	1	2	22	16	13	8
677	20	0	3	1	2	1	0	0	1	2	16	1	0	0	0	1	0	0	0	1	2	3	3	3	2	1	2	2	3	4	1	2	4	2	3	3	2	2	2	1	3	2	2	1	1	21	14	15	7
678	21	1	7	2	0	1	0	1	0	2	16	1	1	1	1	1	1	0	1	3	4	2	4	4	2	3	3	3	2	.	1	3	4	3	4	2	4	4	2	1	4	3	1	1	4	.	20	21	7
679	23	0	3	2	3	1	0	0	1	0	16	0	1	1	1	0	1	0	1	1	1	2	1	1	2	1	2	1	1	1	2	1	4	1	1	2	3	1	1	1	1	1	1	1	1	13	10	9	4
680	18	0	3	2	3	1	1	0	1	1	16	1	0	0	0	1	0	0	0	1	2	1	1	4	1	1	3	2	2	2	1	1	2	2	2	3	1	1	1	2	2	3	1	4	2	18	14	12	4
681	21	0	6	2	1	1	0	0	1	0	15	1	1	1	1	1	1	0	0	2	1	1	1	1	1	1	1	1	2	1	1	1	2	1	1	1	1	1	1	2	1	1	1	1	2	10	9	7	5
682	20	1	2	2	0	1	0	1	1	1	17	0	0	0	0	1	0	0	0	2	3	2	2	1	2	2	1	2	1	1	1	4	4	.	.	.	.	.	.	.	.	.	.	.	.	.	.	.	5
683	20	0	3	2	1	1	0	0	0	1	14	0	0	0	0	1	0	0	0	2	3	2	3	4	3	3	1	3	3	3	2	2	4	1	3	2	1	3	2	2	1	3	2	4	3	20	18	20	7
684	21	1	3	2	0	1	0	1	1	3	14	1	0	0	1	1	1	0	1	3	3	4	4	4	3	1	3	3	1	4	1	3	4	2	4	4	3	4	4	2	3	3	3	1	2	29	19	20	8
685	20	0	3	2	0	1	1	0	1	3	15	1	1	1	1	1	0	0	1	2	3	3	3	2	2	1	1	3	2	4	3	2	3	3	3	2	2	2	2	1	3	2	2	1	1	20	16	15	7
686	23	1	7	1	0	1	1	0	0	0	17	0	1	1	1	1	1	0	1	4	3	4	2	3	3	1	3	2	1	3	1	4	4	4	4	3	2	3	2	3	4	2	1	3	2	25	18	19	9
687	22	1	4	3	3	1	1	0	0	1	16	1	1	1	1	1	1	0	1	4	2	2	3	2	2	1	2	2	1	2	1	1	4	1	3	3	1	3	1	3	3	2	1	1	1	18	11	16	7
688	21	0	3	2	0	1	0	1	1	1	17	0	1	1	1	1	0	0	0	1	1	1	1	1	1	1	1	1	1	1	1	1	4	1	1	1	1	1	1	1	1	1	1	1	1	9	8	9	3
[truncated: 7 more columns]
